# Supplementary material for: Climate-associated natural selection in the human mitochondrial genome
Source: Mol Biol Evol. 2026 Feb 17;43(5):msag044. doi: 10.1093/molbev/msag044 (PMC13134043; doi:10.1093/molbev/msag044)
Supplement: msag044_Supplementary_Data [file msag044_supplementary_data.zip]

Archive with 3 entries (3 files):
- Grover-Thomas et al. - Supplementary File 1 - Additional Information and Supplementary Figures.pdf
- Grover-Thomas et al. - Supplementary File 2 - comparison of mean vs. centroid environmental estimates.pdf
- Grover-Thomas et al. - Supplementary File 3 - Extended results tables_raw GLMM outputs_mtDNA haplotypes list.xlsx
