# Supplementary material for: Climate-associated natural selection in the human mitochondrial genome
Source: Mol Biol Evol. 2026 Feb 17;43(5):msag044. doi: 10.1093/molbev/msag044 (PMC13134043; doi:10.1093/molbev/msag044)
Supplement: msag044_Supplementary_Data [file msag044_supplementary_data.zip › Grover-Thomas et al. - Supplementary File 3 - Extended results tables_raw GLMM outputs_mtDNA haplotypes list.xlsx]

## Sheet: README
		Climate associated natural selection in the human mitochondrial genome. Finley Grover-Thomas (1), Lucy van Dorp (1), Francois Balloux (1) , Aida M. Andrés (1), M. Florencia Camus (1)* (1) Department of Genetics, Evolution and Environment, University College London, London, UK * Corresponding author: f.camus@ucl.ac.uk; ORCID: https://orcid.org/0000-0003-0626-6865
	Sheet	Description
	Table S1	LatPrecip GLMM Candidate Variants. Details of SNPs where the alternative model (with latitude and annual precipitaion) significantly outperformed the null model with shared ancestry alone. rCRS_pos: location of mtDNA SNP relative to the rCRS genome; overdisp: dispersion ratio of the null model for each SNP; LRT_pvalue: p-values from the likelihood ratio test comparing the alternative model (SNP g…
	Table S2	PaleoBio-GLMM Candidate Variants. Details of SNPs where a model with a PaleoBio predictor significantly outperformed the null with shared ancestry alone. rCRS_pos: location of mtDNA SNP relative to the rCRS genome; logLik: log likelihood score for the null model; LRT_pvalue: p-values from the likelihood ratio test comparing the alternative model (SNP genotype ~ PC1 + PC2 + PC3 + PC4 + [paleo-bioc…
	Table S3	Sequence Haplotypes. Haplogroups for all sequences, as predicted by the Haplogrep3 command line tool.
	Table S4	Allele frequencies per country with associated paleo bio-climatic variables. rCRS_pos: location of mtDNA SNPs relative to rCRS genome; iso3: ISO3166 3 letter country codes; continent; maf: minor allele frequency; ref_allele; mean_T_yr_paleo: reconstructed mean annual temperature; T_seasonality_paleo: reconstructed temperature seasonality; T_wetQ_paleo: reconstructed average temperature of the wet…
	Table S1A	LatPrecip GLMM drop test scores. Drop test conducted by sequentially removing predictors from the alternative model (SNP ~ PC1 + PC2 + PC3 + PC4 + latitude + annual_precipitation) and assessing the drop in performance. rCRS_pos: location of mtDNA SNPs relative to the rCRS reference genome; allele: reference allele; overdisp: dispersion ratio for the null model with shared ancestry alone; covariat…
	Table S1B	LatPrecip GLMM scores for all SNPs. Comparison of null and alternate models for the LatPrecip GLMM analysis. rCRS_pos: location of the mtDNA SNP relative to the rCRS reference genome; allele: reference allele; overdisp: dispertion ratio for the null model; test_formulas.i.: alternative model being compared; null_label: indicator of whether the alternative model significantly outperformed the null…

## Sheet: Table S1
rCRS_pos	overdisp	LRT_pvalue	cluster	ref_allele	alt_allele	Map.Locus	classification	Consequence	Shorthand	Description	Starting	Ending	length	classification_length	Gene	Feature	cDNA_position	CDS_position	Amino_acids	Codons	Existing_variation	SWISSPROT	SIFT	PUBMED	DOMAINS	ENSP
189	0.94092	3.59602e-08	2	A		MT-OHR	OH		CR:OH	H-strand origins	110	441	332	333
189	0.94092	3.59602e-08	2	A		MT-7SDNA	CR:7S-like		CR:7S-like	7S DNA	1	191	191	655
250	0.900036	2.40098e-15	1	T		MT-HV2	HVS		CR:HVS2	Hypervariable segment 2 [classic:73-340 ]	57	372	316	813
250	0.900036	2.40098e-15	1	T		MT-TFX	mtTF1		CR:TFX	mtTF1 binding site	233	260	28	112
250	0.900036	2.40098e-15	1	T		MT-ATT	ATT		ATT	membrane attachment site	1	499	499	1144
250	0.900036	2.40098e-15	1	T		MT-CR	C_R		CR:Control Region	entire Control Region (including displacement loop)	1	576	576	1122
250	0.900036	2.40098e-15	1	T		MT-OHR	OH		CR:OH	H-strand origins	110	441	332	333
813	26.2574	2.91767e-06	4	A	G	MT-RNR1	rRNA	non_coding_transcript_exon_variant	12S	12S ribosomal RNA	648	1601	954	2513	ENSG00000211459	ENST00000389680.2	166	-	-	-	rs878985110	-	-	23969527,34837038	-	-
3010	4.12601	2.22744e-09	59	G	A	MT-RNR2	rRNA	non_coding_transcript_exon_variant	16S	16S ribosomal RNA	1671	3229	1559	2513	ENSG00000210082	ENST00000387347.2	1340	-	-	-	rs3928306	-	-	32635923,29594131,34002094,27217714,34980117,24148579,36238361,31380278,36360199,35032707,29695379	-	-
16126	5.33686	2.62228e-10	49	T		MT-ATT	ATT		ATT	membrane attachment site	15925	16569	645	1144
16126	5.33686	2.62228e-10	49	T		MT-CR	C_R		CR:Control Region	entire Control Region (including displacement loop)	16024	16569	546	1122
16126	5.33686	2.62228e-10	49	T		MT-HV1	HVS		CR:HVS1/HV1	Hypervariable segment 1 [classic:16024-16365]	16024	16383	360	813
3010	4.12601	2.22744e-09	59	G	A	MT-SHLP6	SHLP	non_coding_transcript_exon_variant	SHLP6	Small HN-like peptide 6 (MLDQDIPMVQPLLKVRLFND)	2992	3051	60	479	ENSG00000210082	ENST00000387347.2	1340	-	-	-	rs3928306	-	-	32635923,29594131,34002094,27217714,34980117,24148579,36238361,31380278,36360199,35032707,29695379	-	-
3447	1.15591	2.99025e-11	21	A	G	MT-ND1	C_I	synonymous_variant	ND1	NADH Dehydrogenase subunit 1	3307	4262	956	6356	ENSG00000198888	ENST00000361390.2	141	141	Q	caA/caG	rs878853074	P03886.212	-	25741868,26262956,21695278,24006865,29330893,28187756,21526175,22780954	PDB-ENSP_mappings:5xtc.s,PDB-ENSP_mappings:5xtd.s,AlphaFold_DB_import:AF-P03886-F1,HAMAP:MF_01350,Pfam:PF00146,PROSITE_patterns:PS00667,PANTHER:PTHR11432	ENSP00000354687
3918	0.883727	6.91994e-06	13	G	A	MT-ND1	C_I	synonymous_variant	ND1	NADH Dehydrogenase subunit 1	3307	4262	956	6356	ENSG00000198888	ENST00000361390.2	612	612	E	gaG/gaA	rs28357972	P03886.212	-	36349549	PDB-ENSP_mappings:5xtc.s,PDB-ENSP_mappings:5xtd.s,AlphaFold_DB_import:AF-P03886-F1,HAMAP:MF_01350,Pfam:PF00146,PROSITE_patterns:PS00668,PANTHER:PTHR11432	ENSP00000354687
5460	1.24971	1.93555e-09	24	G	A	MT-ND2	C_I	missense_variant	ND2	NADH dehydrogenase subunit 2	4470	5511	1042	6356	ENSG00000198763	ENST00000361453.3	991	991	A/T	Gcc/Acc	rs3021088,COSV104668807	P03891.207	tolerated_low_confidence(0.31)	32635923,36238361,31380278	PDB-ENSP_mappings:5xtc.i,PDB-ENSP_mappings:5xtd.i,PDB-ENSP_mappings:5xth.i,PDB-ENSP_mappings:5xti.Bi,PDB-ENSP_mappings:5xti.i,AlphaFold_DB_import:AF-P03891-F1,Pfam:PF06444,PANTHER:PTHR46552,Transmembrane_helices:TMhelix,Low_complexity_(Seg):seg	ENSP00000355046
6455	2.06689	1.2567e-07	28	C	T	MT-CO1	C_IV	synonymous_variant	COI	Cytochrome c oxidase subunit I	5904	7445	1542	3010	ENSG00000198804	ENST00000361624.2	552	552	F	ttC/ttT	rs28516468	P00395.221	-	-	Gene3D:1.20.210.10,PDB-ENSP_mappings:5z62.A,AlphaFold_DB_import:AF-P00395-F1,Pfam:PF00115,Prints:PR01165,PROSITE_profiles:PS50855,PANTHER:PTHR10422,Superfamily:SSF81442,Transmembrane_helices:TMhelix,CDD:cd01663	ENSP00000354499
8701	4.29422	1.69195e-05	41	A	G	MT-ATP6	C_V	missense_variant	ATPase6	ATP synthase F0 subunit 6	8527	9207	681	888	ENSG00000198899	ENST00000361899.2	175	175	T/A	Acc/Gcc	rs2000975,COSV104419767	P00846.215	tolerated_low_confidence(0.64)	36066780,32632177,23170061,33062421,35453788,34037856,18208332	PDB-ENSP_mappings:8h9f.N,PDB-ENSP_mappings:8h9j.N,PDB-ENSP_mappings:8h9m.N,PDB-ENSP_mappings:8h9q.N,PDB-ENSP_mappings:8h9s.N,PDB-ENSP_mappings:8h9t.N,PDB-ENSP_mappings:8h9u.N,PDB-ENSP_mappings:8h9v.N,AlphaFold_DB_import:AF-P00846-F1,Pfam:PF00119,PANTHER:PTHR11410,TIGRFAM:TIGR01131,NCBIFAM:TIGR01131	ENSP00000354632
9950	1.95111	1.80755e-08	5	T	C	MT-CO3	C_IV	synonymous_variant	COIII	Cytochrome c oxidase subunit III	9207	9990	784	3010	ENSG00000198938	ENST00000362079.2	744	744	V	gtT/gtC	rs3134801,COSV104419802	P00414.207	-	36066780,33728047,29695379	PDB-ENSP_mappings:5z62.C,PROSITE_profiles:PS50253,CDD:cd01665,PANTHER:PTHR11403,Pfam:PF00510,Gene3D:1.20.120.80,Superfamily:SSF81452,Transmembrane_helices:TMhelix,AlphaFold_DB_import:AF-P00414-F1	ENSP00000354982
10034	1.07752	2.63207e-15	15	T	C	MT-TG	tRNA	non_coding_transcript_exon_variant	G	tRNA glycine	9991	10058	68	1508	ENSG00000210164	ENST00000387429.1	44	-	-	-	rs41347846	-	-	36066780,26116242,24148579,29695379,31965079	-	-
189	0.94092	3.59602e-08	2	A		MT-HV2	HVS		CR:HVS2	Hypervariable segment 2 [classic:73-340 ]	57	372	316	813
11944	10.7753	3.10576e-05	38	T	C	MT-ND4	C_I	synonymous_variant	ND4	NADH dehydrogenase subunit 4	10760	12137	1378	6356	ENSG00000198886	ENST00000361381.2	1185	1185	L	ctT/ctC	rs3087901	P03905.205	-	33895935,35903646	PDB-ENSP_mappings:5xtc.r,PDB-ENSP_mappings:5xtd.r,PDB-ENSP_mappings:5xth.r,PDB-ENSP_mappings:5xti.Br,PDB-ENSP_mappings:5xti.r,AlphaFold_DB_import:AF-P03905-F1,Pfam:PF00361,PANTHER:PTHR43507,TIGRFAM:TIGR01972,NCBIFAM:TIGR01972,Transmembrane_helices:TMhelix	ENSP00000354961
189	0.94092	3.59602e-08	2	A		MT-ATT	ATT		ATT	membrane attachment site	1	499	499	1144
189	0.94092	3.59602e-08	2	A		MT-CR	C_R		CR:Control Region	entire Control Region (including displacement loop)	1	576	576	1122
11947	1.18935	1.61501e-15	9	A	G	MT-ND4	C_I	synonymous_variant	ND4	NADH dehydrogenase subunit 4	10760	12137	1378	6356	ENSG00000198886	ENST00000361381.2	1188	1188	T	acA/acG	rs28359168	P03905.205	-	33895935	PDB-ENSP_mappings:5xtc.r,PDB-ENSP_mappings:5xtd.r,PDB-ENSP_mappings:5xth.r,PDB-ENSP_mappings:5xti.Br,PDB-ENSP_mappings:5xti.r,AlphaFold_DB_import:AF-P03905-F1,Pfam:PF00361,PANTHER:PTHR43507,TIGRFAM:TIGR01972,NCBIFAM:TIGR01972,Transmembrane_helices:TMhelix	ENSP00000354961
11969	143.669	5.35442e-13	40	G	A	MT-ND4	C_I	missense_variant	ND4	NADH dehydrogenase subunit 4	10760	12137	1378	6356	ENSG00000198886	ENST00000361381.2	1210	1210	A/T	Gcc/Acc	rs28359169,COSV106107902	P03905.205	deleterious_low_confidence(0.02)	-	PDB-ENSP_mappings:5xtc.r,PDB-ENSP_mappings:5xtd.r,PDB-ENSP_mappings:5xth.r,PDB-ENSP_mappings:5xti.Br,PDB-ENSP_mappings:5xti.r,AlphaFold_DB_import:AF-P03905-F1,PANTHER:PTHR43507,TIGRFAM:TIGR01972,NCBIFAM:TIGR01972,Transmembrane_helices:TMhelix	ENSP00000354961
14212	98.1876	8.11123e-06	48	T	C	MT-ND6	C_I	synonymous_variant	ND6	NADH dehydrogenase subunit 6	14149	14673	525	6356	ENSG00000198695	ENST00000361681.2	462	462	V	gtA/gtG	rs28357672	P03923.203	-	33728047,29695379,24040623	PDB-ENSP_mappings:5xtc.m,PDB-ENSP_mappings:5xtd.m,PANTHER:PTHR11435,Pfam:PF00499,Transmembrane_helices:TMhelix,AlphaFold_DB_import:AF-P03923-F1	ENSP00000354665
15758	0.848296	1.34272e-08	50	A	G	MT-CYB	C_III	missense_variant	Cytb	Cytochrome b	14747	15887	1141	1141	ENSG00000198727	ENST00000361789.2	1012	1012	I/V	Atc/Gtc	rs527236193	P00156.228	deleterious_low_confidence(0.02)	36238361	PDB-ENSP_mappings:5xte.J,PDB-ENSP_mappings:5xte.V,PDB-ENSP_mappings:5xth.AJ,PDB-ENSP_mappings:5xth.AV,PDB-ENSP_mappings:5xti.AJ,PDB-ENSP_mappings:5xti.AV,Low_complexity_(Seg):seg,PROSITE_profiles:PS51003,CDD:cd00290,PANTHER:PTHR19271,Pfam:PF00032,PIRSF:PIRSF038885,Gene3D:1.20.810.10,Superfamily:SSF81648,Transmembrane_helices:TMhelix,AlphaFold_DB_import:AF-P00156-F1	ENSP00000354554
15904	42.0227	8.05266e-09	27	C	T	MT-TT	tRNA	non_coding_transcript_exon_variant	T	tRNA threonine	15888	15953	66	1508	ENSG00000210195	ENST00000387460.2	17	-	-	-	rs35788393	-	-	34976016,32943110,31965079,37377596	-	-
16126	5.33686	2.62228e-10	49	T		MT-7SDNA	CR:7S-like		CR:7S-like	7S DNA	16106	16569	464	655
16126	5.33686	2.62228e-10	49	T		MT-TAS2	CR:TAS2		CR:TAS2	extended termination-associated sequence	16081	16138	58	58

## Sheet: Table S2
rCRS_pos	logLik	LRT_pvalue	covariate	value	log10_scores	Map.Locus	classification	cluster	alt_allele	Consequence	IMPACT	SYMBOL	Gene	Feature_type	Feature	BIOTYPE	EXON	cDNA_position	CDS_position	Amino_acids	Codons	Existing_variation	REF_ALLELE	UPLOADED_ALLELE	DISTANCE	STRAND	SWISSPROT	SIFT	PolyPhen	CLIN_SIG	SOMATIC	PHENO	PUBMED	PHENOTYPES	TRANSCRIPTION_FACTORS	DOMAINS	ENSP
980	-674.392	1.8046e-06	mean_T_warmQ_paleo	T	-5.74362	MT-RNR1	rRNA	6	C	non_coding_transcript_exon_variant	MODIFIER	MT-RNR1	ENSG00000211459	Transcript	ENST00000389680.2	Mt_rRNA	1/1	333	-	-	-	rs397515731	T	T/C	-	1	-	-	-	likely_benign	-	1	24033266,18830133,20100600,19220304	MERRF+Orphanet+ENSG00000211459,Rare_mitochondrial_non-syndromic_sensorineural_deafness+Orphanet+ENSG00000211459,ClinVar:_phenotype_not_specified+ClinVar+rs397515731	-	-	-
3010	-6094.69	1.42089e-09	T_wetQ_paleo	G	-8.84744	MT-RNR2	rRNA	59	A	non_coding_transcript_exon_variant	MODIFIER	MT-RNR2	ENSG00000210082	Transcript	ENST00000387347.2	Mt_rRNA	1/1	1340	-	-	-	rs3928306	G	G/A	-	1	-	-	-	not_provided	-	1	32635923,29594131,34002094,27217714,34980117,24148579,36238361,31380278,36360199,35032707,29695379	NON_RARE_IN_EUROPE:_Familial_isolated_hypertrophic_cardiomyopathy+Orphanet+ENSG00000210082,ClinVar:_phenotype_not_specified+ClinVar+rs3928306	-	-	-
3447	-654.285	2.7691e-07	mean_T_yr_paleo	A	-6.55766	MT-ND1	C_I	21	G	synonymous_variant	LOW	MT-ND1	ENSG00000198888	Transcript	ENST00000361390.2	protein_coding	1/1	141	141	Q	caA/caG	rs878853074	A	A/G	-	1	P03886.212	-	-	benign	-	1	25741868,26262956,21695278,24006865,29330893,28187756,21526175,22780954	Leber_hereditary_optic_neuropathy+G2P+ENSG00000198888,LEBER_OPTIC_ATROPHY+MIM_morbid+ENSG00000198888,MITOCHONDRIAL_MYOPATHY__ENCEPHALOPATHY__LACTIC_ACIDOSIS__AND_STROKE-LIKE_EPISODES+MIM_morbid+ENSG00000198888,Isolated_complex_I_deficiency+Orphanet+ENSG00000198888,Leber_hereditary_optic_neuropathy+Orphanet+ENSG00000198888,MELAS+Orphanet+ENSG00000198888,Mitochondrial_DNA-associated_Leigh_syndrome+…	-	PDB-ENSP_mappings:5xtc.s,PDB-ENSP_mappings:5xtd.s,AlphaFold_DB_import:AF-P03886-F1,HAMAP:MF_01350,Pfam:PF00146,PROSITE_patterns:PS00667,PANTHER:PTHR11432	ENSP00000354687
6671	-731.637	1.68556e-08	lai_paleo	T	-7.77325	MT-CO1	C_IV	4	C	synonymous_variant	LOW	MT-CO1	ENSG00000198804	Transcript	ENST00000361624.2	protein_coding	1/1	768	768	H	caT/caC	rs1978028	T	T/C	-	1	P00395.221	-	-	benign	-	1	25945934,35130313	Deafness__nonsyndromic_sensorineural__mitochondrial+MIM_morbid+ENSG00000198804,MITOCHONDRIAL_MYOPATHY__ENCEPHALOPATHY__LACTIC_ACIDOSIS__AND_STROKE-LIKE_EPISODES+MIM_morbid+ENSG00000198804,Genetic_recurrent_myoglobinuria+Orphanet+ENSG00000198804,Isolated_cytochrome_C_oxidase_deficiency+Orphanet+ENSG00000198804,Leber_hereditary_optic_neuropathy+Orphanet+ENSG00000198804,MELAS+Orphanet+ENSG0000019880…	-	Gene3D:1.20.210.10,PDB-ENSP_mappings:5z62.A,AlphaFold_DB_import:AF-P00395-F1,Pfam:PF00115,PROSITE_patterns:PS00077,PROSITE_profiles:PS50855,PANTHER:PTHR10422,Superfamily:SSF81442,Transmembrane_helices:TMhelix,CDD:cd01663	ENSP00000354499
8251	-4070.62	1.61834e-08	mean_T_yr_paleo	G	-7.79093	MT-CO2	C_IV	9	A	synonymous_variant	LOW	MT-CO2	ENSG00000198712	Transcript	ENST00000361739.1	protein_coding	1/1	666	666	G	ggG/ggA	rs3021089	G	G/A	-	1	P00403.226	-	-	-	-	-	24917144,34002094	MITOCHONDRIAL_MYOPATHY__ENCEPHALOPATHY__LACTIC_ACIDOSIS__AND_STROKE-LIKE_EPISODES+MIM_morbid+ENSG00000198712,Isolated_cytochrome_C_oxidase_deficiency+Orphanet+ENSG00000198712,MELAS+Orphanet+ENSG00000198712	-	PDB-ENSP_mappings:5z62.B,PROSITE_profiles:PS50857,Gene3D:2.60.40.420,AlphaFold_DB_import:AF-P00403-F1	ENSP00000354876
9667	-591.211	2.56892e-06	mean_T_warmQ_paleo	A	-5.59025	MT-CO3	C_IV	44	G	missense_variant	MODERATE	MT-CO3	ENSG00000198938	Transcript	ENST00000362079.2	protein_coding	1/1	461	461	N/S	aAc/aGc	rs41482146	A	A/G	-	1	P00414.207	deleterious_low_confidence(0.04)	benign(0.127)	benign	-	1	28419775	LEBER_OPTIC_ATROPHY+MIM_morbid+ENSG00000198938,MITOCHONDRIAL_MYOPATHY__ENCEPHALOPATHY__LACTIC_ACIDOSIS__AND_STROKE-LIKE_EPISODES+MIM_morbid+ENSG00000198938,Genetic_recurrent_myoglobinuria+Orphanet+ENSG00000198938,Isolated_cytochrome_C_oxidase_deficiency+Orphanet+ENSG00000198938,Leber_hereditary_optic_neuropathy+Orphanet+ENSG00000198938,MELAS+Orphanet+ENSG00000198938,Leigh_syndrome+ClinVar+rs41482…	-	PDB-ENSP_mappings:5z62.C,PROSITE_profiles:PS50253,CDD:cd01665,PANTHER:PTHR11403,Pfam:PF00510,Gene3D:1.20.120.80,Superfamily:SSF81452,AlphaFold_DB_import:AF-P00414-F1	ENSP00000354982
9932	-825.955	9.46639e-07	lai_paleo	G	-6.02382	MT-CO3	C_IV	55	A	synonymous_variant	LOW	MT-CO3	ENSG00000198938	Transcript	ENST00000362079.2	protein_coding	1/1	726	726	W	tgG/tgA	rs377610479,COSV62293502	G	G/A	-	1	P00414.207	-	-	-	0,1	0,1	36238361	LEBER_OPTIC_ATROPHY+MIM_morbid+ENSG00000198938,MITOCHONDRIAL_MYOPATHY__ENCEPHALOPATHY__LACTIC_ACIDOSIS__AND_STROKE-LIKE_EPISODES+MIM_morbid+ENSG00000198938,Genetic_recurrent_myoglobinuria+Orphanet+ENSG00000198938,Isolated_cytochrome_C_oxidase_deficiency+Orphanet+ENSG00000198938,Leber_hereditary_optic_neuropathy+Orphanet+ENSG00000198938,MELAS+Orphanet+ENSG00000198938	-	PDB-ENSP_mappings:5z62.C,PROSITE_profiles:PS50253,CDD:cd01665,PANTHER:PTHR11403,Pfam:PF00510,Gene3D:1.20.120.80,Superfamily:SSF81452,Transmembrane_helices:TMhelix,AlphaFold_DB_import:AF-P00414-F1	ENSP00000354982
10034	-1528.96	4.32845e-10	mean_T_yr_paleo	T	-9.36367	MT-TG	tRNA	15	C	non_coding_transcript_exon_variant	MODIFIER	MT-TG	ENSG00000210164	Transcript	ENST00000387429.1	Mt_tRNA	1/1	44	-	-	-	rs41347846	T	T/C	-	1	-	-	-	benign	-	1	36066780,26116242,24148579,29695379,31965079	NON_RARE_IN_EUROPE:_Familial_isolated_hypertrophic_cardiomyopathy+Orphanet+ENSG00000210164,Juvenile_myopathy__encephalopathy__lactic_acidosis_AND_stroke+ClinVar+rs41347846,Mitochondrial_disease+ClinVar+rs41347846	-	-	-
11969	-493.804	7.5357e-09	T_seasonality_paleo	G	-8.12288	MT-ND4	C_I	40	A	missense_variant	MODERATE	MT-ND4	ENSG00000198886	Transcript	ENST00000361381.2	protein_coding	1/1	1210	1210	A/T	Gcc/Acc	rs28359169,COSV106107902	G	G/A	-	1	P03905.205	deleterious_low_confidence(0.02)	benign(0.003)	benign	0,1	1,1	-	Leber_hereditary_optic_neuropathy+G2P+ENSG00000198886,LEBER_OPTIC_ATROPHY+MIM_morbid+ENSG00000198886,Leber_hereditary_optic_neuropathy+Orphanet+ENSG00000198886,Leber_plus_disease+Orphanet+ENSG00000198886,MELAS+Orphanet+ENSG00000198886,Mitochondrial_DNA-associated_Leigh_syndrome+Orphanet+ENSG00000198886,Rare_mitochondrial_non-syndromic_sensorineural_deafness+Orphanet+ENSG00000198886,Leigh_syndrome…	-	PDB-ENSP_mappings:5xtc.r,PDB-ENSP_mappings:5xtd.r,PDB-ENSP_mappings:5xth.r,PDB-ENSP_mappings:5xti.Br,PDB-ENSP_mappings:5xti.r,AlphaFold_DB_import:AF-P03905-F1,PANTHER:PTHR43507,TIGRFAM:TIGR01972,NCBIFAM:TIGR01972,Transmembrane_helices:TMhelix	ENSP00000354961
15758	-899.612	5.91305e-08	mean_T_warmQ_paleo	A	-7.22819	MT-CYB	C_III	50	G	missense_variant	MODERATE	MT-CYB	ENSG00000198727	Transcript	ENST00000361789.2	protein_coding	1/1	1012	1012	I/V	Atc/Gtc	rs527236193	A	A/G	-	1	P00156.228	deleterious_low_confidence(0.02)	benign(0.003)	benign,likely_pathogenic	-	1	36238361	LEBER_OPTIC_ATROPHY+MIM_morbid+ENSG00000198727,MITOCHONDRIAL_MYOPATHY__ENCEPHALOPATHY__LACTIC_ACIDOSIS__AND_STROKE-LIKE_EPISODES+MIM_morbid+ENSG00000198727,Histiocytoid_cardiomyopathy+Orphanet+ENSG00000198727,Isolated_complex_III_deficiency+Orphanet+ENSG00000198727,Leber_hereditary_optic_neuropathy+Orphanet+ENSG00000198727,Familial_cancer_of_breast+ClinVar+rs527236193,Leigh_syndrome+ClinVar+rs527…	-	PDB-ENSP_mappings:5xte.J,PDB-ENSP_mappings:5xte.V,PDB-ENSP_mappings:5xth.AJ,PDB-ENSP_mappings:5xth.AV,PDB-ENSP_mappings:5xti.AJ,PDB-ENSP_mappings:5xti.AV,Low_complexity_(Seg):seg,PROSITE_profiles:PS51003,CDD:cd00290,PANTHER:PTHR19271,Pfam:PF00032,PIRSF:PIRSF038885,Gene3D:1.20.810.10,Superfamily:SSF81648,Transmembrane_helices:TMhelix,AlphaFold_DB_import:AF-P00156-F1	ENSP00000354554
15904	-1186.2	4.69203e-08	mean_T_warmQ_paleo	C	-7.32864	MT-TT	tRNA	27	T	non_coding_transcript_exon_variant	MODIFIER	MT-TT	ENSG00000210195	Transcript	ENST00000387460.2	Mt_tRNA	1/1	17	-	-	-	rs35788393	C	C/T	-	1	-	-	-	benign	-	1	34976016,32943110,31965079,37377596	Lethal_infantile_mitochondrial_myopathy+Orphanet+ENSG00000210195,Juvenile_myopathy__encephalopathy__lactic_acidosis_AND_stroke+ClinVar+rs35788393	-	-	-
16126	-2319.4	4.6434e-09	precip_yr_paleo	T	-8.33316	MT-CR	C_R	49
16278	-4929.73	1.5406e-07	precip_dryQ_paleo	C	-6.81231	MT-CR	C_R	2
16391	-1600.21	2.07223e-10	T_wetQ_paleo	G	-9.68356	MT-CR	C_R	1

## Sheet: Table S3
SampleID	Haplogroup	Rank	Quality	Range
AF346963_Australia	N9a	1	0.6755	1-16569
AF346964_Australia	N	1	0.5989	1-16569
AF346965_Australia	M42a	1	0.6753	1-16569
AF346966_India	G3b	1	0.7861	1-16569
AF346972_China	M9a1a	1	0.7388	1-16569
AF346973_China	F4a1b	1	0.6397	1-16569
AF346982_Georgia	T2e	1	0.7789	1-16569
AF346984_India	D1	1	0.7348	1-16569
AF346989_Japan	D4b2	1	0.7433	1-16569
AF346990_Japan	D4	1	0.7691	1-16569
AF347001_India	B2+16278	1	0.6799	1-16569
AF347007_Samoa	B4a1a1+152	1	0.6868	1-16569
AF347012_India	C1d1c1	1	0.7019	1-16569
AF347013_India	C1d1c1	1	0.7019	1-16569
AF381981_Mauritania	L2a'b'c'd	1	0.8163	1-16569
AF381982_Spain	U3a1c	1	0.7613	1-16569
AF381983_Morocco	U3a'c	1	0.7514	1-16569
AF381984_Morocco	M1a	1	0.79	1-16569
AF381985_Morocco	T2e	1	0.7567	1-16569
AF381987_Morocco	J1b	1	0.7779	1-16569
AF381988_Morocco	L0a1b	1	0.8696	1-16569
AF381989_Morocco	U5b1b	1	0.7876	1-16569
AF381990_Morocco	V+@72	1	0.6248	1-16569
AF381991_Mauritania	L3b1a+@16124	1	0.7179	1-16569
AF381992_Mauritania	L1c	1	0.8186	1-16569
AF381993_Mauritania	H1	1	0.59	1-16569
AF381994_Mauritania	L1	1	0.8004	1-16569
AF381995_Jordan	U2e	1	0.7765	1-16569
AF381996_Jordan	M1	1	0.7215	1-16569
AF381997_Jordan	U5a1b	1	0.5604	1-16569
AF381998_Jordan	L3d3b	1	0.8189	1-16569
AF382000_Jordan	U2d2	1	0.7307	1-16569
AF382001_Spain	J1	1	0.7314	1-16569
AF382002_Spain	J1c3j	1	0.5279	1-16569
AF382004_Spain	U2e1c1	1	0.7674	1-16569
AF382005_Spain	K1b	1	0.7765	1-16569
AF382006_Spain	T1a1	1	0.7519	1-16569
AF382008_Morocco	U6a	1	0.7286	1-16569
AF382009_Spain	C1b	1	0.7467	1-16569
AF382011_Spain	U7b	1	0.7699	1-16569
AF382012_Philippines	M7c1c	1	0.7732	1-16569
AF382013_India	M30	1	0.792	1-16569
AM260558_Finland	U5b1b	1	0.7745	1-16569
AM260559_Finland	U5b1b	1	0.7745	1-16569
AM260560_Finland	U5b	1	0.7597	1-16569
AM260561_Finland	H2a	1	0.605	1-16569
AM260562_Finland	V1a1	1	0.6408	1-16569
AM260563_Finland	V1a1	1	0.6408	1-16569
AM260564_Finland	V1a1	1	0.6408	1-16569
AM260565_Finland	H1	1	0.5729	1-16569
AM260566_Finland	H1	1	0.5729	1-16569
AM260567_Finland	H1	1	0.5729	1-16569
AM260568_Finland	H1	1	0.5729	1-16569
AM260569_Finland	U8a	1	0.7772	1-16569
AM260570_Finland	J2a1	1	0.7393	1-16569
AM260571_Finland	J2a1	1	0.7393	1-16569
AM260572_Finland	U5a	1	0.7647	1-16569
AM260573_Finland	U5a	1	0.7647	1-16569
AM260574_Finland	U5a	1	0.7647	1-16569
AM260575_Finland	U5a	1	0.7647	1-16569
AM260576_Finland	U5a	1	0.7647	1-16569
AM260577_Finland	U5a	1	0.7647	1-16569
AM260578_Finland	U5a	1	0.7647	1-16569
AM260579_Finland	W1	1	0.7289	1-16569
AM260580_Finland	H1	1	0.5729	1-16569
AM260581_Finland	H1	1	0.5729	1-16569
AM260582_Finland	H3	1	0.5946	1-16569
AM260583_Finland	H1	1	0.5729	1-16569
AM260584_Finland	H1	1	0.5729	1-16569
AM260585_Finland	H1	1	0.5729	1-16569
AM260586_Finland	U4	1	0.7239	1-16569
AM260587_Finland	U4	1	0.7239	1-16569
AM260588_Finland	I2	1	0.6738	1-16569
AM260589_Finland	H13a1a1	1	0.5638	1-16569
AM260590_Finland	H2a	1	0.605	1-16569
AM260591_Finland	V1a1	1	0.6408	1-16569
AM260592_Finland	H13a1a1	1	0.5638	1-16569
AM260593_Finland	H13a1a1	1	0.5638	1-16569
AM260594_Finland	H3h	1	0.6423	1-16569
AM260595_Finland	H2a	1	0.605	1-16569
AM260596_Finland	U2e1a1a	1	0.6816	1-16569
AM260597_Finland	U3b	1	0.7524	1-16569
AM260598_Finland	H2a1	1	0.6386	1-16569
AM260599_Finland	H2a1	1	0.6386	1-16569
AM260600_Finland	H2a1	1	0.6386	1-16569
AM260601_Finland	T1a1+@152	1	0.6782	1-16569
AM260602_Finland	H13a1a1	1	0.5638	1-16569
AM260603_Finland	H13a1a1	1	0.5638	1-16569
AM260604_Finland	H13a1a1	1	0.5638	1-16569
AM260605_Finland	H13a1a1	1	0.5638	1-16569
AM260606_Finland	V+@72	1	0.6624	1-16569
AM260607_Finland	V+@72	1	0.6624	1-16569
AM260608_Finland	V+@72	1	0.6624	1-16569
AM260609_Finland	V+@72	1	0.6624	1-16569
AM260610_Finland	V+@72	1	0.6624	1-16569
AM260611_Finland	V+@72	1	0.6624	1-16569
AM260612_Finland	V+@72	1	0.6624	1-16569
AM260613_Finland	I2	1	0.6738	1-16569
AM260614_Finland	H1	1	0.5729	1-16569
AM260615_Finland	H1	1	0.5729	1-16569
AM260616_Finland	H1	1	0.5729	1-16569
AM260617_Finland	H1	1	0.5729	1-16569
AM260618_Finland	H1	1	0.5729	1-16569
AM260619_Finland	H1	1	0.5729	1-16569
AM260620_Finland	U2e3a	1	0.5309	1-16569
AM260621_Finland	U2e3a	1	0.5309	1-16569
AM260622_Finland	U2e3a	1	0.5309	1-16569
AM260623_Finland	U2e3a	1	0.5309	1-16569
AM260624_Finland	U2e3a	1	0.5309	1-16569
AM260625_Finland	U2e3a	1	0.5309	1-16569
AM260626_Finland	H1	1	0.5729	1-16569
AM260627_Finland	U5b2a1	1	0.7982	1-16569
AM260628_Finland	H1	1	0.5729	1-16569
AM260629_Finland	H1	1	0.5729	1-16569
AM260630_Finland	H2a	1	0.605	1-16569
AM260631_Finland	H2a	1	0.605	1-16569
AM260632_Finland	W1	1	0.7477	1-16569
AM260633_Finland	H3	1	0.5261	1-16569
AM260634_Finland	U5a1a1	1	0.7567	1-16569
AP008249_Japan	M7	1	0.7269	1-16569
AP008250_Japan	D5a2	1	0.7588	1-16569
AP008251_Japan	D4	1	0.7587	1-16569
AP008252_Japan	D4c1a	1	0.7416	1-16569
AP008253_Japan	D4b2a2a1	1	0.6709	1-16569
AP008254_Japan	D4b1	1	0.79	1-16569
AP008255_Japan	D4	1	0.7461	1-16569
AP008256_Japan	D4b2a2a1	1	0.6997	1-16569
AP008257_Japan	B4a2b1	1	0.6558	1-16569
AP008258_Japan	D5a2	1	0.7895	1-16569
AP008259_Japan	D5a2	1	0.7083	1-16569
AP008260_Japan	D5b1	1	0.7663	1-16569
AP008261_Japan	N9a1	1	0.7241	1-16569
AP008262_Japan	B4f	1	0.6408	1-16569
AP008263_Japan	B5a2a	1	0.6673	1-16569
AP008264_Japan	D4b2	1	0.7433	1-16569
AP008265_Japan	A	1	0.8109	1-16569
AP008266_Japan	M7	1	0.7362	1-16569
AP008267_Japan	D4g2a1a	1	0.6871	1-16569
AP008268_Japan	D4e	1	0.7812	1-16569
AP008269_Japan	B4c1c	1	0.544	1-16569
AP008270_Japan	M7b1a1	1	0.8198	1-16569
AP008271_Japan	D5a1a	1	0.7426	1-16569
AP008272_Japan	D4g1a	1	0.7113	1-16569
AP008273_Japan	B5b1a2	1	0.637	1-16569
AP008274_Japan	M7	1	0.7144	1-16569
AP008275_Japan	D4e1	1	0.7355	1-16569
AP008276_Japan	A	1	0.791	1-16569
AP008277_Japan	D4b2	1	0.7191	1-16569
AP008278_Japan	M7b1a	1	0.6773	1-16569
AP008279_Japan	F1a'c'f	1	0.735	1-16569
AP008280_Japan	M7	1	0.7269	1-16569
AP008281_Japan	B4c1a1	1	0.6303	1-16569
AP008282_Japan	M7b1a1	1	0.8323	1-16569
AP008283_Japan	D5b1	1	0.779	1-16569
AP008284_Japan	B5b1a1	1	0.6629	1-16569
AP008286_Japan	D4b2	1	0.7515	1-16569
AP008287_Japan	D4b2a2a1	1	0.7233	1-16569
AP008288_Japan	B5b1a2	1	0.637	1-16569
AP008289_Japan	D5b	1	0.7236	1-16569
AP008290_Japan	A	1	0.7779	1-16569
AP008291_Japan	D4c1a	1	0.7194	1-16569
AP008292_Japan	D4b2	1	0.7433	1-16569
AP008293_Japan	D4b2	1	0.7433	1-16569
AP008294_Japan	G2a	1	0.8158	1-16569
AP008295_Japan	M7	1	0.689	1-16569
AP008296_Japan	D4	1	0.7461	1-16569
AP008297_Japan	M7b1a1	1	0.8198	1-16569
AP008298_Japan	B4c1a1a	1	0.639	1-16569
AP008299_Japan	M7b1a1	1	0.8198	1-16569
AP008300_Japan	D4b2	1	0.7433	1-16569
AP008301_Japan	G2a+152	1	0.8165	1-16569
AP008302_Japan	D4b2	1	0.7433	1-16569
AP008303_Japan	D4b2a2a2	1	0.7251	1-16569
AP008304_Japan	G2a	1	0.8029	1-16569
AP008305_Japan	Z+152	1	0.7369	1-16569
AP008306_Japan	F1b1a	1	0.6427	1-16569
AP008307_Japan	A7	1	0.7831	1-16569
AP008308_Japan	D4b2b2	1	0.7321	1-16569
AP008309_Japan	D4e	1	0.7812	1-16569
AP008310_Japan	M7b1a1	1	0.8348	1-16569
AP008311_Japan	C1a	1	0.7295	1-16569
AP008312_Japan	D4	1	0.7461	1-16569
AP008313_Japan	G2a	1	0.798	1-16569
AP008314_Japan	D4	1	0.7461	1-16569
AP008315_Japan	D5a2	1	0.7588	1-16569
AP008316_Japan	M7a1a2	1	0.739	1-16569
AP008317_Japan	N9a	1	0.7382	1-16569
AP008319_Japan	G2a	1	0.8158	1-16569
AP008320_Japan	D4	1	0.7691	1-16569
AP008321_Japan	D4	1	0.7084	1-16569
AP008322_Japan	A	1	0.7927	1-16569
AP008323_Japan	B5b	1	0.6463	1-16569
AP008324_Japan	A	1	0.791	1-16569
AP008325_Japan	B4b1a1	1	0.7151	1-16569
AP008326_Japan	D4b2	1	0.7433	1-16569
AP008327_Japan	M7a1	1	0.7111	1-16569
AP008328_Japan	F1	1	0.6925	1-16569
AP008329_Japan	D4c1a	1	0.7194	1-16569
AP008330_Japan	M7b1a1	1	0.8198	1-16569
AP008331_Japan	D4b2	1	0.7449	1-16569
AP008332_Japan	D4b1	1	0.7818	1-16569
AP008333_Japan	D4b2	1	0.7433	1-16569
AP008334_Japan	D4	1	0.7461	1-16569
AP008335_Japan	B4b1a1	1	0.7389	1-16569
AP008337_Japan	D4	1	0.7691	1-16569
AP008338_Japan	F1a'c'f	1	0.735	1-16569
AP008339_Japan	D4b2	1	0.7433	1-16569
AP008340_Japan	A	1	0.8109	1-16569
AP008341_Japan	M7b1a1a1a	1	0.8214	1-16569
AP008342_Japan	G1a1a	1	0.8003	1-16569
AP008343_Japan	A	1	0.7822	1-16569
AP008344_Japan	D4b2	1	0.7433	1-16569
AP008345_Japan	D5b1	1	0.7611	1-16569
AP008346_Japan	B4b1a1c	1	0.7207	1-16569
AP008347_Japan	F1a'c'f	1	0.735	1-16569
AP008348_Japan	D4	1	0.773	1-16569
AP008349_Japan	A	1	0.791	1-16569
AP008350_Japan	M7b1a1	1	0.8188	1-16569
AP008352_Japan	D4e	1	0.7812	1-16569
AP008353_Japan	M9a1a	1	0.7696	1-16569
AP008354_Japan	M7b1a1a1a	1	0.8068	1-16569
AP008355_Japan	B4b1a1	1	0.6876	1-16569
AP008356_Japan	D4e	1	0.7812	1-16569
AP008357_Japan	D4	1	0.7203	1-16569
AP008358_Japan	G2a	1	0.7961	1-16569
AP008359_Japan	M7b1a1	1	0.8065	1-16569
AP008360_Japan	G1a1a	1	0.8176	1-16569
AP008361_Japan	D4b2	1	0.7185	1-16569
AP008362_Japan	F1b1	1	0.6785	1-16569
AP008363_Japan	A	1	0.791	1-16569
AP008364_Japan	A	1	0.8154	1-16569
AP008365_Japan	M7b1a1	1	0.8198	1-16569
AP008366_Japan	D4	1	0.7461	1-16569
AP008368_Japan	D4c1a	1	0.7194	1-16569
AP008369_Japan	D4	1	0.7461	1-16569
AP008370_Japan	M13a1	1	0.7511	1-16569
AP008371_Japan	B5b2a2	1	0.6375	1-16569
AP008372_Japan	M7a1	1	0.7486	1-16569
AP008373_Japan	M8a2b	1	0.7497	1-16569
AP008374_Japan	G1a1a	1	0.8176	1-16569
AP008375_Japan	D5b1	1	0.7653	1-16569
AP008376_Japan	M7	1	0.7132	1-16569
AP008377_Japan	G1a1a	1	0.8176	1-16569
AP008378_Japan	M9a1a1b	1	0.7841	1-16569
AP008379_Japan	G1a1a	1	0.7811	1-16569
AP008380_Japan	D4e	1	0.7812	1-16569
AP008381_Japan	Z+152	1	0.7545	1-16569
AP008382_Japan	D4b1	1	0.7693	1-16569
AP008383_Japan	D4e	1	0.7569	1-16569
AP008384_Japan	B4a4	1	0.6569	1-16569
AP008385_Japan	N9a	1	0.7196	1-16569
AP008386_Japan	G2a	1	0.798	1-16569
AP008387_Japan	M7	1	0.7158	1-16569
AP008388_Japan	D4b2	1	0.7449	1-16569
AP008389_Japan	G1a1a	1	0.8003	1-16569
AP008390_Japan	D4	1	0.7496	1-16569
AP008391_Japan	D4	1	0.773	1-16569
AP008392_Japan	D4b2	1	0.6947	1-16569
AP008393_Japan	B4c1b	1	0.6168	1-16569
AP008394_Japan	M7	1	0.7284	1-16569
AP008396_Japan	A	1	0.791	1-16569
AP008397_Japan	D4o1	1	0.7539	1-16569
AP008398_Japan	D4	1	0.7461	1-16569
AP008399_Japan	D4	1	0.7461	1-16569
AP008400_Japan	N9a	1	0.6982	1-16569
AP008401_Japan	G2a	1	0.8158	1-16569
AP008402_Japan	M7	1	0.6901	1-16569
AP008403_Japan	B5b2a2	1	0.6375	1-16569
AP008404_Japan	M7a1a2	1	0.718	1-16569
AP008405_Japan	M7a1a9	1	0.7209	1-16569
AP008406_Japan	N9a	1	0.7382	1-16569
AP008407_Japan	D5a2	1	0.754	1-16569
AP008408_Japan	D4	1	0.7361	1-16569
AP008409_Japan	D5a1a	1	0.7426	1-16569
AP008410_Japan	D4b1	1	0.7693	1-16569
AP008411_Japan	D4b2	1	0.7433	1-16569
AP008412_Japan	B4a1	1	0.6357	1-16569
AP008413_Japan	D4b1	1	0.7818	1-16569
AP008414_Japan	N9a	1	0.7119	1-16569
AP008415_Japan	B4a1b	1	0.716	1-16569
AP008416_Japan	D4	1	0.7489	1-16569
AP008417_Japan	G1a1a1	1	0.8019	1-16569
AP008418_Japan	D4c1a	1	0.7012	1-16569
AP008419_Japan	Z+152	1	0.7734	1-16569
AP008420_Japan	N9a	1	0.7137	1-16569
AP008421_Japan	F1b1a	1	0.6868	1-16569
AP008422_Japan	D4	1	0.7052	1-16569
AP008423_Japan	B4c1c	1	0.6598	1-16569
AP008424_Japan	D4p	1	0.7678	1-16569
AP008425_Japan	B4c1c	1	0.6378	1-16569
AP008426_Japan	Z+152	1	0.7734	1-16569
AP008427_Japan	G2a	1	0.7824	1-16569
AP008428_Japan	D4i1	1	0.7205	1-16569
AP008429_Japan	M7b1a1	1	0.8198	1-16569
AP008430_Japan	N9a	1	0.7382	1-16569
AP008431_Japan	D4c1a1	1	0.7273	1-16569
AP008432_Japan	D4	1	0.7084	1-16569
AP008433_Japan	A	1	0.791	1-16569
AP008434_Japan	D4b2	1	0.7232	1-16569
AP008435_Japan	M8a2b	1	0.7295	1-16569
AP008436_Japan	B4b'd'e'j	1	0.5369	1-16569
AP008437_Japan	D5a1a	1	0.7313	1-16569
AP008438_Japan	D4b2a2a1	1	0.7434	1-16569
AP008439_Japan	M7	1	0.7269	1-16569
AP008440_Japan	D4b1	1	0.7693	1-16569
AP008441_Japan	F2	1	0.6581	1-16569
AP008442_Japan	G1a	1	0.765	1-16569
AP008443_Japan	N9a	1	0.7382	1-16569
AP008444_Japan	D4	1	0.7461	1-16569
AP008445_Japan	G2a	1	0.8158	1-16569
AP008446_Japan	F1b1d	1	0.6779	1-16569
AP008447_Japan	D4g2a1a	1	0.6995	1-16569
AP008448_Japan	G2a1b	1	0.7818	1-16569
AP008449_Japan	D4	1	0.7209	1-16569
AP008450_Japan	B4c1c	1	0.6378	1-16569
AP008451_Japan	B5a2a	1	0.6323	1-16569
AP008452_Japan	G2a	1	0.7931	1-16569
AP008453_Japan	D4c1a1	1	0.7204	1-16569
AP008454_Japan	G1a1a	1	0.8003	1-16569
AP008455_Japan	M7b1a1	1	0.8198	1-16569
AP008456_Japan	N9a	1	0.7382	1-16569
AP008457_Japan	D4b2b2a	1	0.7573	1-16569
AP008458_Japan	D4	1	0.7264	1-16569
AP008459_Japan	A+152	1	0.812	1-16569
AP008460_Japan	D5a2	1	0.749	1-16569
AP008461_Japan	A+152	1	0.7773	1-16569
AP008462_Japan	D4	1	0.7438	1-16569
AP008463_Japan	D4b2	1	0.6949	1-16569
AP008464_Japan	N9	1	0.6172	1-16569
AP008465_Japan	B5b	1	0.6127	1-16569
AP008467_Japan	D4b2b1a	1	0.7279	1-16569
AP008468_Japan	D4e	1	0.7812	1-16569
AP008469_Japan	M7b1a1	1	0.812	1-16569
AP008470_Japan	B4c1a1	1	0.6303	1-16569
AP008471_Japan	A	1	0.791	1-16569
AP008472_Japan	B4c1b	1	0.6124	1-16569
AP008475_Japan	F1a'c'f	1	0.7654	1-16569
AP008476_Japan	D4b1	1	0.7542	1-16569
AP008477_Japan	D4b2	1	0.7203	1-16569
AP008478_Japan	F1b1	1	0.6785	1-16569
AP008479_Japan	D4	1	0.7461	1-16569
AP008480_Japan	D4b2	1	0.7433	1-16569
AP008481_Japan	D4	1	0.7461	1-16569
AP008482_Japan	B4c1a1a	1	0.639	1-16569
AP008484_Japan	G2a	1	0.7878	1-16569
AP008485_Japan	M7b1a1	1	0.8198	1-16569
AP008486_Japan	D5a2	1	0.7699	1-16569
AP008487_Japan	D4b1	1	0.7743	1-16569
AP008488_Japan	B5b	1	0.6011	1-16569
AP008489_Japan	D4b1	1	0.7542	1-16569
AP008490_Japan	F1b1a	1	0.6868	1-16569
AP008491_Japan	B5b2a2	1	0.6375	1-16569
AP008492_Japan	B4b'd'e'j	1	0.6492	1-16569
AP008493_Japan	D4e	1	0.7569	1-16569
AP008494_Japan	D4	1	0.745	1-16569
AP008495_Japan	M13a1	1	0.7511	1-16569
AP008496_Japan	D4j	1	0.7796	1-16569
AP008497_Japan	D4	1	0.7461	1-16569
AP008498_Japan	F1b1a	1	0.6628	1-16569
AP008499_Japan	D4b2b2a	1	0.735	1-16569
AP008500_Japan	G1a	1	0.765	1-16569
AP008501_Japan	D4	1	0.7461	1-16569
AP008502_Japan	D4b2	1	0.7515	1-16569
AP008504_Japan	N9	1	0.7341	1-16569
AP008505_Japan	G2a	1	0.8158	1-16569
AP008506_Japan	D4b2	1	0.7433	1-16569
AP008507_Japan	M7a1a2	1	0.718	1-16569
AP008508_Japan	F1e1	1	0.672	1-16569
AP008509_Japan	M7a1a8	1	0.7357	1-16569
AP008510_Japan	A	1	0.8139	1-16569
AP008511_Japan	G1a1a	1	0.8176	1-16569
AP008512_Japan	B4b1a1	1	0.7151	1-16569
AP008513_Japan	N9a	1	0.7124	1-16569
AP008514_Japan	M7b1a1	1	0.8087	1-16569
AP008516_Japan	B4c1a1a	1	0.599	1-16569
AP008517_Japan	M7	1	0.7281	1-16569
AP008518_Japan	B5b1a2	1	0.637	1-16569
AP008520_Japan	D4b2b1a	1	0.708	1-16569
AP008521_Japan	B4a1c3b	1	0.6534	1-16569
AP008522_Japan	N9a	1	0.7382	1-16569
AP008523_Japan	D4b2b1a	1	0.7279	1-16569
AP008524_Japan	D4	1	0.7489	1-16569
AP008525_Japan	N9a	1	0.6933	1-16569
AP008526_Japan	D4b2b1a	1	0.7114	1-16569
AP008527_Japan	D4	1	0.727	1-16569
AP008528_Japan	G2a	1	0.8029	1-16569
AP008529_Japan	N9	1	0.6874	1-16569
AP008530_Japan	D4e	1	0.7812	1-16569
AP008531_Japan	M8a	1	0.7481	1-16569
AP008532_Japan	A	1	0.791	1-16569
AP008534_Japan	Y	1	0.8002	1-16569
AP008535_Japan	G2a1b	1	0.7964	1-16569
AP008536_Japan	D5a2	1	0.749	1-16569
AP008537_Japan	G1a1a	1	0.8035	1-16569
AP008538_Japan	A	1	0.8109	1-16569
AP008539_Japan	D4	1	0.7438	1-16569
AP008540_Japan	B4c1a1a	1	0.639	1-16569
AP008541_Japan	M7b1a1	1	0.8348	1-16569
AP008542_Japan	D4	1	0.7203	1-16569
AP008543_Japan	D4	1	0.7542	1-16569
AP008544_Japan	D4g1a	1	0.7113	1-16569
AP008545_Japan	D4	1	0.7489	1-16569
AP008546_Japan	B5b	1	0.6463	1-16569
AP008547_Japan	A	1	0.791	1-16569
AP008548_Japan	M7	1	0.7362	1-16569
AP008549_Japan	D4b2	1	0.7433	1-16569
AP008550_Japan	B4b1b	1	0.7144	1-16569
AP008551_Japan	D4	1	0.7169	1-16569
AP008552_Japan	B5a	1	0.5862	1-16569
AP008553_Japan	Z	1	0.7204	1-16569
AP008554_Japan	N9a	1	0.7128	1-16569
AP008555_Japan	M7b1a1	1	0.8198	1-16569
AP008557_Japan	D4e	1	0.7812	1-16569
AP008558_Japan	N9a4a	1	0.7298	1-16569
AP008559_Japan	D4g1a	1	0.7113	1-16569
AP008560_Japan	D4	1	0.7438	1-16569
AP008562_Japan	A	1	0.8109	1-16569
AP008563_Japan	B4c1c	1	0.6378	1-16569
AP008564_Japan	D4	1	0.773	1-16569
AP008565_Japan	D4q1	1	0.7634	1-16569
AP008566_Japan	B5b3a	1	0.6281	1-16569
AP008567_Japan	B4a3	1	0.635	1-16569
AP008568_Japan	D5b1a1	1	0.774	1-16569
AP008569_Japan	G2a	1	0.798	1-16569
AP008570_Japan	B4c1b	1	0.6883	1-16569
AP008571_Japan	M7b1a1	1	0.8061	1-16569
AP008572_Japan	D5b1	1	0.779	1-16569
AP008573_Japan	G2a	1	0.8158	1-16569
AP008574_Japan	D4b2	1	0.7449	1-16569
AP008575_Japan	D4	1	0.7582	1-16569
AP008576_Japan	A	1	0.8139	1-16569
AP008577_Japan	F1b1a	1	0.7158	1-16569
AP008578_Japan	D4	1	0.7691	1-16569
AP008580_Japan	B5b2a2	1	0.6268	1-16569
AP008581_Japan	A	1	0.791	1-16569
AP008582_Japan	D4	1	0.7461	1-16569
AP008583_Japan	D4b2a2	1	0.7295	1-16569
AP008584_Japan	B5b	1	0.6785	1-16569
AP008585_Japan	M7	1	0.7132	1-16569
AP008586_Japan	M7b1a1a1a	1	0.8214	1-16569
AP008587_Japan	D4	1	0.7517	1-16569
AP008588_Japan	M7b1a1	1	0.8198	1-16569
AP008589_Japan	D4	1	0.7691	1-16569
AP008590_Japan	N9a	1	0.72	1-16569
AP008591_Japan	F1b1a	1	0.6579	1-16569
AP008592_Japan	M7a1	1	0.7486	1-16569
AP008593_Japan	G2a	1	0.8158	1-16569
AP008594_Japan	B4b1a1	1	0.6863	1-16569
AP008595_Japan	B4a1b	1	0.6926	1-16569
AP008596_Japan	A	1	0.7848	1-16569
AP008597_Japan	B4a1b	1	0.716	1-16569
AP008598_Japan	D4b1	1	0.7542	1-16569
AP008599_Japan	M32'56	1	0.7683	1-16569
AP008601_Japan	B4b1a1	1	0.6892	1-16569
AP008602_Japan	D4	1	0.7461	1-16569
AP008603_Japan	B4c1a1	1	0.5977	1-16569
AP008604_Japan	B4c1a1a	1	0.599	1-16569
AP008605_Japan	N9	1	0.7042	1-16569
AP008606_Japan	A	1	0.791	1-16569
AP008607_Japan	N9	1	0.666	1-16569
AP008608_Japan	N9a3	1	0.7216	1-16569
AP008609_Japan	D4	1	0.7275	1-16569
AP008611_Japan	D4j14	1	0.752	1-16569
AP008612_Japan	D4	1	0.773	1-16569
AP008613_Japan	G1a1a	1	0.8176	1-16569
AP008614_Japan	D4	1	0.7506	1-16569
AP008615_Japan	G2a	1	0.8158	1-16569
AP008616_Japan	F1a'c'f	1	0.6772	1-16569
AP008617_Japan	A+152	1	0.812	1-16569
AP008618_Japan	G1a	1	0.7969	1-16569
AP008619_Japan	D5a1a	1	0.7426	1-16569
AP008620_Japan	N9	1	0.7209	1-16569
AP008621_Japan	M7b1a1	1	0.8198	1-16569
AP008622_Japan	A	1	0.791	1-16569
AP008623_Japan	M13a1	1	0.7511	1-16569
AP008624_Japan	D4e1	1	0.7211	1-16569
AP008625_Japan	M7b1a1	1	0.8198	1-16569
AP008626_Japan	D5a2	1	0.7699	1-16569
AP008627_Japan	D4e	1	0.7812	1-16569
AP008628_Japan	D4	1	0.7365	1-16569
AP008629_Japan	M9a1a	1	0.7722	1-16569
AP008630_Japan	N9a	1	0.7128	1-16569
AP008631_Japan	B5b1a1	1	0.6028	1-16569
AP008632_Japan	D4e	1	0.7812	1-16569
AP008633_Japan	D4c1a	1	0.7194	1-16569
AP008634_Japan	D4b2	1	0.7515	1-16569
AP008636_Japan	D4	1	0.7691	1-16569
AP008637_Japan	D4e1	1	0.7555	1-16569
AP008638_Japan	D4e	1	0.7812	1-16569
AP008639_Japan	M11+200	1	0.7063	1-16569
AP008640_Japan	B4a1b	1	0.716	1-16569
AP008641_Japan	D4	1	0.7691	1-16569
AP008642_Japan	N9a4a	1	0.7599	1-16569
AP008643_Japan	M7a1	1	0.7486	1-16569
AP008644_Japan	A	1	0.791	1-16569
AP008645_Japan	G3	1	0.7858	1-16569
AP008646_Japan	D4b1	1	0.7542	1-16569
AP008647_Japan	M7c1a3	1	0.7983	1-16569
AP008648_Japan	F1b1a	1	0.6868	1-16569
AP008649_Japan	D4	1	0.773	1-16569
AP008650_Japan	B4a1c1	1	0.6476	1-16569
AP008652_Japan	D4	1	0.7438	1-16569
AP008653_Japan	M7	1	0.7269	1-16569
AP008654_Japan	B4b1a1	1	0.6892	1-16569
AP008655_Japan	D4	1	0.7461	1-16569
AP008656_Japan	D4b2a2a1	1	0.7233	1-16569
AP008657_Japan	A+152	1	0.7803	1-16569
AP008658_Japan	F1a'c'f	1	0.708	1-16569
AP008661_Japan	B4a1	1	0.6786	1-16569
AP008662_Japan	G2a	1	0.8002	1-16569
AP008663_Japan	D4e	1	0.7579	1-16569
AP008664_Japan	C	1	0.7592	1-16569
AP008665_Japan	B4b1a1	1	0.7151	1-16569
AP008666_Japan	N9	1	0.7558	1-16569
AP008667_Japan	F1a'c'f	1	0.7654	1-16569
AP008668_Japan	G2a	1	0.8158	1-16569
AP008669_Japan	B4c1a1	1	0.6303	1-16569
AP008670_Japan	D4	1	0.7264	1-16569
AP008671_Japan	M7a1a2	1	0.718	1-16569
AP008672_Japan	D4b1	1	0.7542	1-16569
AP008674_Japan	D5b1a1	1	0.774	1-16569
AP008675_Japan	D4	1	0.7461	1-16569
AP008676_Japan	D4b2	1	0.7314	1-16569
AP008677_Japan	M9a1a	1	0.7722	1-16569
AP008678_Japan	M13a1	1	0.7511	1-16569
AP008679_Japan	F1a'c'f	1	0.704	1-16569
AP008680_Japan	G2a	1	0.8158	1-16569
AP008681_Japan	D4n1a	1	0.7656	1-16569
AP008682_Japan	B4b1b	1	0.7144	1-16569
AP008683_Japan	F4a	1	0.7033	1-16569
AP008684_Japan	D4b2b2a	1	0.7573	1-16569
AP008685_Japan	D4b2	1	0.7515	1-16569
AP008686_Japan	M7b1a1	1	0.8348	1-16569
AP008687_Japan	B5b2a2	1	0.6445	1-16569
AP008688_Japan	B4c1a1a	1	0.639	1-16569
AP008689_Japan	M7	1	0.7114	1-16569
AP008690_Japan	D4j	1	0.7796	1-16569
AP008691_Japan	F1a'c'f	1	0.7133	1-16569
AP008692_Japan	F2	1	0.6581	1-16569
AP008693_Japan	D4j6	1	0.7415	1-16569
AP008694_Japan	A	1	0.8109	1-16569
AP008695_Japan	M7	1	0.7158	1-16569
AP008696_Japan	G1a1a1	1	0.8052	1-16569
AP008697_Japan	D4b2	1	0.7433	1-16569
AP008698_Japan	D4b1	1	0.7704	1-16569
AP008700_Japan	D4c1a	1	0.7194	1-16569
AP008701_Japan	F1a'c'f	1	0.708	1-16569
AP008702_Japan	M9a1a	1	0.768	1-16569
AP008703_Japan	D4b2a2	1	0.7295	1-16569
AP008704_Japan	M9a1a	1	0.7835	1-16569
AP008705_Japan	M8a1	1	0.7301	1-16569
AP008706_Japan	D4e	1	0.7812	1-16569
AP008707_Japan	A+152	1	0.7773	1-16569
AP008708_Japan	D4b1	1	0.7846	1-16569
AP008709_Japan	D4b2a2a1	1	0.7233	1-16569
AP008710_Japan	M9a1a	1	0.7722	1-16569
AP008712_Japan	B4d1'2'3	1	0.655	1-16569
AP008713_Japan	F1b1a	1	0.6868	1-16569
AP008714_Japan	N9a	1	0.7717	1-16569
AP008715_Japan	D4	1	0.7496	1-16569
AP008716_Japan	F1b1a	1	0.6868	1-16569
AP008717_Japan	F1b1a	1	0.7158	1-16569
AP008719_Japan	M32'56	1	0.7239	1-16569
AP008720_Japan	G2a	1	0.8029	1-16569
AP008721_Japan	M7	1	0.7237	1-16569
AP008722_Japan	G	1	0.7532	1-16569
AP008723_Japan	Y2	1	0.7658	1-16569
AP008724_Japan	D4e1	1	0.7355	1-16569
AP008725_Japan	M7a1a2	1	0.718	1-16569
AP008726_Japan	N9a1	1	0.7241	1-16569
AP008727_Japan	M8a2c	1	0.7429	1-16569
AP008728_Japan	M7	1	0.7269	1-16569
AP008729_Japan	M7b1a1	1	0.8198	1-16569
AP008730_Japan	D4	1	0.7482	1-16569
AP008731_Japan	M7a1a2	1	0.7148	1-16569
AP008732_Japan	D4b2	1	0.7433	1-16569
AP008733_Japan	F1a'c'f	1	0.735	1-16569
AP008734_Japan	M7a1	1	0.7486	1-16569
AP008735_Japan	M8a2b	1	0.7295	1-16569
AP008736_Japan	M8a2b	1	0.7131	1-16569
AP008737_Japan	B5b	1	0.6463	1-16569
AP008738_Japan	D4e1	1	0.7355	1-16569
AP008739_Japan	D4e	1	0.7639	1-16569
AP008740_Japan	N9	1	0.6731	1-16569
AP008741_Japan	A+152	1	0.8368	1-16569
AP008742_Japan	N9a	1	0.7382	1-16569
AP008743_Japan	A	1	0.8359	1-16569
AP008744_Japan	F4a	1	0.7033	1-16569
AP008745_Japan	D4	1	0.7691	1-16569
AP008746_Japan	D4b2	1	0.7449	1-16569
AP008747_Japan	A	1	0.8359	1-16569
AP008748_Japan	A	1	0.791	1-16569
AP008749_Japan	D4b2	1	0.7449	1-16569
AP008750_Japan	M7	1	0.7269	1-16569
AP008751_Japan	B5b1a2	1	0.637	1-16569
AP008753_Japan	G1a1a	1	0.8176	1-16569
AP008754_Japan	D4n1a	1	0.7656	1-16569
AP008755_Japan	M7c1	1	0.7838	1-16569
AP008756_Japan	Z+152	1	0.7412	1-16569
AP008757_Japan	D4b2	1	0.7645	1-16569
AP008758_Japan	M7a1	1	0.7486	1-16569
AP008759_Japan	D4	1	0.7461	1-16569
AP008760_Japan	G1a1a	1	0.8147	1-16569
AP008761_Japan	A	1	0.791	1-16569
AP008762_Japan	A	1	0.791	1-16569
AP008763_Japan	F1b1a	1	0.6868	1-16569
AP008764_Japan	Y2	1	0.7658	1-16569
AP008765_Japan	D4	1	0.7461	1-16569
AP008766_Japan	M9a1a	1	0.7722	1-16569
AP008767_Japan	D4b1	1	0.7667	1-16569
AP008768_Japan	D4b2	1	0.7433	1-16569
AP008770_Japan	D4	1	0.7691	1-16569
AP008771_Japan	D5b1	1	0.7611	1-16569
AP008772_Japan	D4e1	1	0.7355	1-16569
AP008773_Japan	D4b2	1	0.7433	1-16569
AP008774_Japan	F1a'c'f	1	0.7054	1-16569
AP008775_Japan	N9a	1	0.7382	1-16569
AP008776_Japan	M32'56	1	0.6742	1-16569
AP008777_Japan	D5b	1	0.6974	1-16569
AP008778_Japan	D4l1a	1	0.7543	1-16569
AP008779_Japan	M7a1	1	0.7486	1-16569
AP008780_Japan	D4j	1	0.754	1-16569
AP008781_Japan	B5a2a	1	0.6323	1-16569
AP008782_Japan	D4	1	0.7461	1-16569
AP008783_Japan	M32'56	1	0.7581	1-16569
AP008784_Japan	N9	1	0.7209	1-16569
AP008785_Japan	A	1	0.791	1-16569
AP008786_Japan	D4	1	0.7461	1-16569
AP008787_Japan	D4	1	0.7461	1-16569
AP008789_Japan	D4e1	1	0.7194	1-16569
AP008790_Japan	N9	1	0.6927	1-16569
AP008791_Japan	A	1	0.8109	1-16569
AP008792_Japan	G1a1a	1	0.8176	1-16569
AP008793_Japan	B4b1a1	1	0.7055	1-16569
AP008794_Japan	M7b1a1	1	0.8083	1-16569
AP008795_Japan	D4b2	1	0.7645	1-16569
AP008796_Japan	D4n1	1	0.7589	1-16569
AP008797_Japan	M7b1a1	1	0.8348	1-16569
AP008798_Japan	F1f	1	0.6054	1-16569
AP008800_Japan	G2a	1	0.798	1-16569
AP008801_Japan	M7	1	0.7281	1-16569
AP008803_Japan	M8a2a	1	0.7171	1-16569
AP008804_Japan	D4b2a2	1	0.7295	1-16569
AP008805_Japan	D4	1	0.7461	1-16569
AP008806_Japan	D4	1	0.7238	1-16569
AP008807_Japan	M8a	1	0.7347	1-16569
AP008808_Japan	F1	1	0.7478	1-16569
AP008809_Japan	G1a1a3	1	0.7854	1-16569
AP008810_Japan	D4n1	1	0.7589	1-16569
AP008811_Japan	D4i1	1	0.7483	1-16569
AP008813_Japan	D5a2	1	0.7699	1-16569
AP008814_Japan	D4	1	0.773	1-16569
AP008815_Japan	M9a1a	1	0.7745	1-16569
AP008818_Japan	D5a2	1	0.7699	1-16569
AP008819_Japan	D4o1	1	0.7327	1-16569
AP008820_Japan	F1b1a	1	0.6868	1-16569
AP008821_Japan	N9	1	0.7558	1-16569
AP008822_Japan	A	1	0.8109	1-16569
AP008823_Japan	M8a	1	0.7323	1-16569
AP008824_Japan	N9a	1	0.7382	1-16569
AP008825_Japan	D4e	1	0.7812	1-16569
AP008826_Japan	D4e	1	0.7336	1-16569
AP008827_Japan	B5b1a1	1	0.6629	1-16569
AP008829_Japan	Z+152	1	0.7734	1-16569
AP008830_Japan	D4e	1	0.7776	1-16569
AP008831_Japan	B4c1b	1	0.6504	1-16569
AP008832_Japan	N9a	1	0.7382	1-16569
AP008833_Japan	G2a+152	1	0.8165	1-16569
AP008834_Japan	D4e	1	0.7812	1-16569
AP008835_Japan	A	1	0.8109	1-16569
AP008836_Japan	G1a1a	1	0.7998	1-16569
AP008837_Japan	N9	1	0.7261	1-16569
AP008838_Japan	D4b2a2a1	1	0.7233	1-16569
AP008839_Japan	D4	1	0.7461	1-16569
AP008840_Japan	N9a3	1	0.7216	1-16569
AP008841_Japan	Z+152	1	0.7364	1-16569
AP008842_Japan	B4a1b	1	0.6502	1-16569
AP008843_Japan	N9a	1	0.7382	1-16569
AP008844_Japan	D4	1	0.7461	1-16569
AP008845_Japan	G1a1a	1	0.8176	1-16569
AP008846_Japan	B5b2a2	1	0.6375	1-16569
AP008847_Japan	B5b	1	0.6463	1-16569
AP008848_Japan	B4b1a1	1	0.7151	1-16569
AP008849_Japan	D4	1	0.7438	1-16569
AP008850_Japan	N9a	1	0.7382	1-16569
AP008851_Japan	D4b2	1	0.7433	1-16569
AP008852_Japan	B5b1a2	1	0.622	1-16569
AP008853_Japan	A	1	0.8109	1-16569
AP008854_Japan	D5a2	1	0.7699	1-16569
AP008855_Japan	D4	1	0.7475	1-16569
AP008856_Japan	B4b1a+207	1	0.6587	1-16569
AP008857_Japan	D4n1a	1	0.7656	1-16569
AP008858_Japan	D4b2	1	0.7515	1-16569
AP008859_Japan	G2a	1	0.7824	1-16569
AP008861_Japan	G1a1a	1	0.8176	1-16569
AP008862_Japan	D4	1	0.7461	1-16569
AP008863_Japan	M9a1a	1	0.7362	1-16569
AP008864_Japan	F1b1a	1	0.6868	1-16569
AP008865_Japan	M32'56	1	0.7522	1-16569
AP008867_Japan	A	1	0.8109	1-16569
AP008868_Japan	D4b2a2a1	1	0.7233	1-16569
AP008869_Japan	D4	1	0.7461	1-16569
AP008870_Japan	N9a	1	0.72	1-16569
AP008871_Japan	D4	1	0.7461	1-16569
AP008872_Japan	D4e	1	0.7592	1-16569
AP008873_Japan	N9a	1	0.7128	1-16569
AP008874_Japan	A+152	1	0.7922	1-16569
AP008875_Japan	B5b1a2	1	0.6329	1-16569
AP008876_Japan	D4b1	1	0.7818	1-16569
AP008877_Japan	N9a	1	0.7717	1-16569
AP008878_Japan	A	1	0.791	1-16569
AP008879_Japan	B4f	1	0.6408	1-16569
AP008880_Japan	D4b1	1	0.7542	1-16569
AP008881_Japan	D4	1	0.7517	1-16569
AP008882_Japan	N9a	1	0.7382	1-16569
AP008883_Japan	A	1	0.8109	1-16569
AP008884_Japan	G2a	1	0.8158	1-16569
AP008885_Japan	G2a	1	0.8158	1-16569
AP008886_Japan	M7c1a3	1	0.7899	1-16569
AP008887_Japan	M7b1a1	1	0.8348	1-16569
AP008888_Japan	D4	1	0.7399	1-16569
AP008889_Japan	B4a1c1	1	0.6857	1-16569
AP008890_Japan	D4e	1	0.751	1-16569
AP008891_Japan	D4e1	1	0.7355	1-16569
AP008892_Japan	F1b1a	1	0.6868	1-16569
AP008893_Japan	A	1	0.7714	1-16569
AP008894_Japan	G1a1a	1	0.8003	1-16569
AP008895_Japan	N9a	1	0.7382	1-16569
AP008896_Japan	D4e	1	0.7653	1-16569
AP008897_Japan	G2a+152	1	0.8165	1-16569
AP008898_Japan	B4b1a1	1	0.7151	1-16569
AP008899_Japan	B4c1b	1	0.6492	1-16569
AP008900_Japan	B4b1a1c	1	0.7207	1-16569
AP008901_Japan	N9	1	0.7209	1-16569
AP008902_Japan	M7b1a1a1a	1	0.8068	1-16569
AP008903_Japan	D4b1	1	0.7542	1-16569
AP008904_Japan	B4b1a1	1	0.7151	1-16569
AP008905_Japan	D4b2	1	0.7433	1-16569
AP008906_Japan	F1a'c'f	1	0.735	1-16569
AP008907_Japan	D4	1	0.7461	1-16569
AP008908_Japan	D4b2	1	0.7433	1-16569
AP008909_Japan	G1a1a3	1	0.8207	1-16569
AP008910_Japan	B5b2a2	1	0.6375	1-16569
AP008911_Japan	G	1	0.7532	1-16569
AP008912_Japan	B4a1c1a1	1	0.6788	1-16569
AP008913_Japan	M7	1	0.7269	1-16569
AP008914_Japan	A+152	1	0.7926	1-16569
AP008915_Japan	G2a	1	0.8158	1-16569
AP008916_Japan	D4l1a	1	0.7543	1-16569
AP008917_Japan	B4b1a1c	1	0.7207	1-16569
AP008918_Japan	G1a1a	1	0.8176	1-16569
AP008919_Japan	F1b1a	1	0.6868	1-16569
AP008920_Japan	B4c1b	1	0.6504	1-16569
AP009419_Japan	D4	1	0.7482	1-16569
AP009420_Japan	M7a1a2	1	0.718	1-16569
AP009421_Japan	M7b1a1	1	0.8083	1-16569
AP009422_Japan	D4	1	0.7691	1-16569
AP009423_Japan	M7	1	0.7269	1-16569
AP009424_Japan	D5a2	1	0.7699	1-16569
AP009425_Japan	B5b2a2	1	0.6671	1-16569
AP009426_Japan	N9a	1	0.7382	1-16569
AP009427_Japan	M7	1	0.7281	1-16569
AP009428_Japan	D4	1	0.7461	1-16569
AP009429_Japan	A	1	0.791	1-16569
AP009430_Japan	D4	1	0.7691	1-16569
AP009431_Japan	D4e	1	0.7812	1-16569
AP009432_Japan	D4	1	0.773	1-16569
AP009433_Japan	D4c1a1	1	0.7273	1-16569
AP009434_Japan	N9a	1	0.7137	1-16569
AP009435_Japan	M7	1	0.71	1-16569
AP009436_Japan	B4c1c	1	0.6759	1-16569
AP009437_Japan	D4	1	0.7461	1-16569
AP009438_Japan	N9a	1	0.7137	1-16569
AP009439_Japan	Y2	1	0.7912	1-16569
AP009440_Japan	F1b1	1	0.6785	1-16569
AP009441_Japan	D4e1	1	0.7555	1-16569
AP009442_Japan	D4	1	0.773	1-16569
AP009443_Japan	M7	1	0.7253	1-16569
AP009444_Japan	B4b1a1b	1	0.7213	1-16569
AP009445_Japan	D4b1	1	0.7263	1-16569
AP009446_Japan	G	1	0.7728	1-16569
AP009447_Japan	G1a1a1	1	0.8019	1-16569
AP009448_Japan	D4	1	0.7461	1-16569
AP009449_Japan	D4	1	0.7264	1-16569
AP009450_Japan	B4b1c1	1	0.6652	1-16569
AP009451_Japan	M7	1	0.7051	1-16569
AP009452_Japan	A	1	0.8109	1-16569
AP009453_Japan	D4b2	1	0.7401	1-16569
AP009454_Japan	G1a1a	1	0.8003	1-16569
AP009455_Japan	A	1	0.791	1-16569
AP009456_Japan	B4d1'2'3	1	0.6343	1-16569
AP009457_Japan	B4d1'2'3	1	0.655	1-16569
AP009458_Japan	N9a	1	0.7382	1-16569
AP009459_Japan	M7b1a1	1	0.8198	1-16569
AP009460_Japan	G1a1a	1	0.8176	1-16569
AP009461_Japan	B4c1c	1	0.5823	1-16569
AP009462_Japan	D4	1	0.773	1-16569
AP009463_Japan	B4a1	1	0.6786	1-16569
AP009464_Japan	D4l	1	0.7685	1-16569
AP009465_Japan	D4	1	0.7461	1-16569
AP009467_Japan	D4	1	0.773	1-16569
AP009468_Japan	A	1	0.7822	1-16569
AP009469_Japan	D4j6	1	0.7263	1-16569
AP009470_Japan	N9a	1	0.7205	1-16569
AP009471_Japan	B4b1a1	1	0.6964	1-16569
AP009472_Japan	D4e	1	0.7812	1-16569
AP009473_Japan	N9a	1	0.7333	1-16569
AP009474_Japan	F1b1	1	0.6495	1-16569
AP009475_Japan	N9	1	0.7558	1-16569
AP010661_Japan	M7b1a1	1	0.8087	1-16569
AP010662_Japan	M9a1a	1	0.7504	1-16569
AP010663_Japan	D4	1	0.7691	1-16569
AP010664_Japan	F1a'c'f	1	0.735	1-16569
AP010665_Japan	G2a	1	0.798	1-16569
AP010666_Japan	D4b2	1	0.7433	1-16569
AP010667_Japan	D4e	1	0.7812	1-16569
AP010668_Japan	M32'56	1	0.7438	1-16569
AP010669_Japan	D4	1	0.7461	1-16569
AP010670_Japan	F2	1	0.6581	1-16569
AP010671_Japan	B4b1a2a	1	0.6805	1-16569
AP010673_Japan	D4b2	1	0.7274	1-16569
AP010674_Japan	N9a	1	0.7382	1-16569
AP010675_Japan	A+152	1	0.8083	1-16569
AP010676_Japan	D4	1	0.7399	1-16569
AP010677_Japan	D4	1	0.7438	1-16569
AP010678_Japan	D4b2	1	0.7433	1-16569
AP010679_Japan	B4c1a1	1	0.5977	1-16569
AP010681_Japan	M7c1	1	0.7675	1-16569
AP010682_Japan	D4b1	1	0.7542	1-16569
AP010683_Japan	F2	1	0.6965	1-16569
AP010685_Japan	M7b1a1	1	0.8323	1-16569
AP010686_Japan	B5b1a2	1	0.6082	1-16569
AP010687_Japan	M9a1a	1	0.7938	1-16569
AP010688_Japan	D4	1	0.7691	1-16569
AP010689_Japan	B5b	1	0.6463	1-16569
AP010691_Japan	D4	1	0.7691	1-16569
AP010692_Japan	M7	1	0.7269	1-16569
AP010693_Japan	D4b2	1	0.7433	1-16569
AP010694_Japan	D4e	1	0.7653	1-16569
AP010695_Japan	D4e1	1	0.7555	1-16569
AP010696_Japan	B4c1a1	1	0.6303	1-16569
AP010697_Japan	D4b2a2	1	0.7295	1-16569
AP010698_Japan	M7b1a1	1	0.8348	1-16569
AP010699_Japan	A+152	1	0.8368	1-16569
AP010700_Japan	D4	1	0.7438	1-16569
AP010701_Japan	A	1	0.791	1-16569
AP010702_Japan	D4e	1	0.7812	1-16569
AP010703_Japan	G2a	1	0.7881	1-16569
AP010705_Japan	B4a1c3a	1	0.672	1-16569
AP010706_Japan	F2	1	0.6581	1-16569
AP010707_Japan	D4	1	0.7461	1-16569
AP010708_Japan	D5b1	1	0.779	1-16569
AP010709_Japan	A7	1	0.7831	1-16569
AP010711_Japan	D4	1	0.773	1-16569
AP010712_Japan	D4	1	0.7035	1-16569
AP010713_Japan	D4	1	0.7279	1-16569
AP010714_Japan	D4e	1	0.7336	1-16569
AP010715_Japan	D4	1	0.7461	1-16569
AP010716_Japan	M11	1	0.719	1-16569
AP010718_Japan	B4c1b	1	0.6492	1-16569
AP010719_Japan	M7b1a1	1	0.8198	1-16569
AP010720_Japan	D4b1	1	0.7648	1-16569
AP010721_Japan	D4b2a2a1	1	0.7434	1-16569
AP010722_Japan	N9	1	0.7209	1-16569
AP010723_Japan	D4	1	0.7461	1-16569
AP010724_Japan	A	1	0.7924	1-16569
AP010725_Japan	N9a	1	0.7382	1-16569
AP010726_Japan	D4o1	1	0.7327	1-16569
AP010727_Japan	D4e	1	0.7677	1-16569
AP010728_Japan	F1b1a	1	0.6594	1-16569
AP010729_Japan	D4e	1	0.7812	1-16569
AP010730_Japan	M7	1	0.7269	1-16569
AP010731_Japan	F1b1a	1	0.6868	1-16569
AP010732_Japan	D4	1	0.7482	1-16569
AP010733_Japan	B4b1a1	1	0.7151	1-16569
AP010734_Japan	N9a	1	0.7058	1-16569
AP010735_Japan	B4b1a1	1	0.7151	1-16569
AP010736_Japan	N9a	1	0.7382	1-16569
AP010737_Japan	D4	1	0.7691	1-16569
AP010738_Japan	F1a'c'f	1	0.7072	1-16569
AP010739_Japan	M7b1a1	1	0.8348	1-16569
AP010740_Japan	B4b1a1	1	0.7151	1-16569
AP010741_Japan	D4b2a2a1	1	0.7233	1-16569
AP010742_Japan	D4	1	0.7691	1-16569
AP010743_Japan	D5a2	1	0.7699	1-16569
AP010745_Japan	A+152+16362+200	1	0.8122	1-16569
AP010746_Japan	A	1	0.815	1-16569
AP010747_Japan	M7	1	0.7269	1-16569
AP010748_Japan	M32'56	1	0.7239	1-16569
AP010749_Japan	D4	1	0.7461	1-16569
AP010750_Japan	M7a1	1	0.7486	1-16569
AP010751_Japan	D4	1	0.7691	1-16569
AP010752_Japan	D4b1	1	0.8001	1-16569
AP010753_Japan	G1a1a	1	0.8003	1-16569
AP010754_Japan	F1b1a	1	0.6868	1-16569
AP010755_Japan	B4c1c	1	0.6378	1-16569
AP010756_Japan	D4	1	0.7461	1-16569
AP010757_Japan	B4a1	1	0.6195	1-16569
AP010758_Japan	M7b1a1	1	0.8179	1-16569
AP010759_Japan	D4b2	1	0.7433	1-16569
AP010760_Japan	D4	1	0.7461	1-16569
AP010761_Japan	B5b3b	1	0.637	1-16569
AP010762_Japan	D4	1	0.7461	1-16569
AP010764_Japan	D4	1	0.7564	1-16569
AP010765_Japan	D4	1	0.7184	1-16569
AP010766_Japan	D4	1	0.773	1-16569
AP010767_Japan	M9a	1	0.7765	1-16569
AP010769_Japan	B4c1a1a	1	0.639	1-16569
AP010771_Japan	B5b	1	0.6463	1-16569
AP010772_Japan	G2a	1	0.7796	1-16569
AP010824_JapanJapan	M7	1	0.725	1-16569
AP010825_JapanJapan	M7	1	0.7281	1-16569
AP010826_JapanJapan	M7	1	0.7259	1-16569
AP010827_JapanJapan	M7c1	1	0.7952	1-16569
AP010829_JapanJapan	G2b2b	1	0.7831	1-16569
AP010830_JapanJapan	D4n1	1	0.7589	1-16569
AP010832_JapanJapan	A+152	1	0.8368	1-16569
AP010833_JapanJapan	A+152	1	0.7922	1-16569
AP010834_JapanJapan	N9	1	0.6995	1-16569
AP010835_JapanJapan	B4d1'2'3	1	0.6314	1-16569
AP010836_JapanJapan	B4d1'2'3	1	0.655	1-16569
AP010837_JapanJapan	F1e1	1	0.672	1-16569
AY255133_China	B4g1a	1	0.6281	1-16569
AY255135_China	B4d1'2'3	1	0.6382	1-16569
AY255137_China	G1c	1	0.803	1-16569
AY255138_China	Y	1	0.8043	1-16569
AY255139_China	G2b	1	0.828	1-16569
AY255140_China	B4d1'2'3	1	0.6648	1-16569
AY255141_China	N9a1	1	0.7241	1-16569
AY255142_China	M11	1	0.7161	1-16569
AY255143_China	G1a1a1	1	0.8219	1-16569
AY255144_China	A+152	1	0.7871	1-16569
AY255145_China	B5a	1	0.6576	1-16569
AY255146_China	M7c1c	1	0.7848	1-16569
AY255148_China	M11+200	1	0.7361	1-16569
AY255149_China	B4c1b	1	0.6039	1-16569
AY255150_China	M8a2a	1	0.7429	1-16569
AY255151_China	M32'56	1	0.765	1-16569
AY255152_China	R9b1a2a	1	0.6803	1-16569
AY255153_China	M9a1a	1	0.7812	1-16569
AY255154_China	M32'56	1	0.7657	1-16569
AY255155_China	Z+152	1	0.7115	1-16569
AY255156_China	M11	1	0.7344	1-16569
AY255157_China	G2a	1	0.7847	1-16569
AY255158_China	M7c1	1	0.8133	1-16569
AY255159_China	M7b1a1	1	0.8198	1-16569
AY255160_China	D4	1	0.7546	1-16569
AY255161_China	M8a	1	0.7073	1-16569
AY255162_China	D5a2	1	0.7895	1-16569
AY255164_China	F1a2	1	0.6887	1-16569
AY255165_China	D4b1	1	0.7744	1-16569
AY255166_China	A+152	1	0.8368	1-16569
AY255167_China	F3	1	0.6671	1-16569
AY255168_China	F2a1	1	0.6753	1-16569
AY255169_China	D5b1	1	0.7853	1-16569
AY255170_China	B4b1a2a	1	0.6638	1-16569
AY255171_China	M7b1a1	1	0.8074	1-16569
AY255172_China	M12'G	1	0.7339	1-16569
AY255173_China	M7b1a1	1	0.8056	1-16569
AY255174_China	C4a1a2a	1	0.7575	1-16569
AY255175_China	F1a'c'f	1	0.735	1-16569
AY255176_China	C7a	1	0.6832	1-16569
AY255177_China	F1a'c'f	1	0.6851	1-16569
AY255178_China	M32'56	1	0.7239	1-16569
AY255179_China	B5b	1	0.6463	1-16569
AY255180_China	F2	1	0.6176	1-16569
AY275527_Morocco	U6b2	1	0.7567	1-16569
AY275528_Spain	U6b1a	1	0.8024	1-16569
AY275529_Senegal	U6b	1	0.7419	1-16569
AY275530_Spain	U6b	1	0.7297	1-16569
AY275531_Mauritania	U6a	1	0.7737	1-16569
AY275532_Spain	U6a	1	0.7737	1-16569
AY275533_Spain	U6a	1	0.7641	1-16569
AY275534_Morocco	U6a	1	0.778	1-16569
AY275535_Mauritania	U6a8	1	0.7706	1-16569
AY275536_Morocco	U6	1	0.7512	1-16569
AY275537_Spain	U6	1	0.7043	1-16569
AY339402_Finland	H39	1	0.6166	1-16569
AY339403_Finland	H39	1	0.6166	1-16569
AY339404_Finland	H5c1	1	0.7015	1-16569
AY339405_Finland	H5'36	1	0.6003	1-16569
AY339406_Finland	H2a	1	0.7577	1-16569
AY339407_Finland	H3	1	0.7139	1-16569
AY339408_Finland	H3	1	0.7139	1-16569
AY339409_Finland	H13a	1	0.6065	1-16569
AY339410_Finland	H13a1a1	1	0.5878	1-16569
AY339411_Finland	H27	1	0.6763	1-16569
AY339412_Finland	H1	1	0.6022	1-16569
AY339413_Finland	H1	1	0.7016	1-16569
AY339414_Finland	H1	1	0.7016	1-16569
AY339415_Finland	H1	1	0.7016	1-16569
AY339416_Finland	H1	1	0.7016	1-16569
AY339417_Finland	H1+152	1	0.7063	1-16569
AY339418_Finland	H1	1	0.7016	1-16569
AY339419_Finland	H1	1	0.7016	1-16569
AY339420_Finland	H1	1	0.7016	1-16569
AY339421_Finland	H1+152	1	0.5889	1-16569
AY339422_Finland	H1	1	0.6022	1-16569
AY339423_Finland	H1	1	0.6022	1-16569
AY339424_Finland	H1+152	1	0.6099	1-16569
AY339425_Finland	H1	1	0.6022	1-16569
AY339426_Finland	H2a2	1	0.6736	1-16569
AY339427_Finland	H2a1	1	0.5992	1-16569
AY339428_Finland	H2a1	1	0.7428	1-16569
AY339429_Finland	H2a3	1	0.6404	1-16569
AY339430_Finland	H5a8	1	0.7497	1-16569
AY339431_Finland	H5a	1	0.6422	1-16569
AY339432_Finland	H5a	1	0.726	1-16569
AY339433_Finland	V+@72	1	0.7387	1-16569
AY339434_Finland	V1a1	1	0.6583	1-16569
AY339435_Finland	V1a1	1	0.7095	1-16569
AY339436_Finland	V1a1	1	0.7095	1-16569
AY339437_Finland	V1a1	1	0.7095	1-16569
AY339438_Finland	V1a1	1	0.6583	1-16569
AY339439_Finland	V1a1	1	0.6583	1-16569
AY339440_Finland	V1a1	1	0.6583	1-16569
AY339441_Finland	V1a1	1	0.7095	1-16569
AY339442_Finland	V1a1	1	0.6583	1-16569
AY339443_Finland	V1a1	1	0.6408	1-16569
AY339444_Finland	V1a1	1	0.6278	1-16569
AY339445_Finland	V1a1	1	0.6583	1-16569
AY339446_Finland	V7a	1	0.6694	1-16569
AY339447_Finland	V7a	1	0.7177	1-16569
AY339448_Finland	V7a	1	0.6694	1-16569
AY339449_Finland	V7a	1	0.7177	1-16569
AY339450_Finland	V7a	1	0.6694	1-16569
AY339451_Finland	V7	1	0.6663	1-16569
AY339452_Finland	V+@72	1	0.7387	1-16569
AY339453_Finland	V7	1	0.6663	1-16569
AY339454_Finland	V7	1	0.6663	1-16569
AY339455_Finland	V+@72	1	0.6816	1-16569
AY339456_Finland	V7	1	0.7192	1-16569
AY339457_Finland	V+@72	1	0.6537	1-16569
AY339458_Finland	V9	1	0.7235	1-16569
AY339459_Finland	V+@72	1	0.6537	1-16569
AY339460_Finland	W1	1	0.813	1-16569
AY339461_Finland	W1	1	0.813	1-16569
AY339462_Finland	W1	1	0.813	1-16569
AY339463_Finland	W1	1	0.813	1-16569
AY339464_Finland	W1	1	0.7909	1-16569
AY339465_Finland	W1	1	0.813	1-16569
AY339466_Finland	W1	1	0.813	1-16569
AY339467_Finland	W1	1	0.7909	1-16569
AY339468_Finland	W1	1	0.7909	1-16569
AY339469_Finland	W1	1	0.7909	1-16569
AY339470_Finland	W1	1	0.813	1-16569
AY339471_Finland	W1	1	0.813	1-16569
AY339472_Finland	W1	1	0.7909	1-16569
AY339473_Finland	W1	1	0.7916	1-16569
AY339474_Finland	W1	1	0.798	1-16569
AY339475_Finland	W1	1	0.813	1-16569
AY339476_Finland	W1	1	0.7909	1-16569
AY339477_Finland	W1	1	0.813	1-16569
AY339478_Finland	W1	1	0.813	1-16569
AY339479_Finland	W1	1	0.7909	1-16569
AY339480_Finland	W1	1	0.813	1-16569
AY339481_Finland	W1	1	0.813	1-16569
AY339482_Finland	W1	1	0.813	1-16569
AY339483_Finland	W1	1	0.813	1-16569
AY339484_Finland	W1	1	0.7909	1-16569
AY339485_Finland	W1	1	0.813	1-16569
AY339486_Finland	W1	1	0.813	1-16569
AY339487_Finland	W1	1	0.813	1-16569
AY339488_Finland	W1	1	0.7909	1-16569
AY339489_Finland	W1	1	0.813	1-16569
AY339490_Finland	W1	1	0.813	1-16569
AY339491_Finland	W1	1	0.813	1-16569
AY339492_Finland	W1	1	0.7866	1-16569
AY339493_Finland	W1	1	0.813	1-16569
AY339494_Finland	W1	1	0.813	1-16569
AY339496_Finland	W1	1	0.7676	1-16569
AY339497_Finland	I2a	1	0.7474	1-16569
AY339498_Finland	I2	1	0.7877	1-16569
AY339499_Finland	I2	1	0.7877	1-16569
AY339500_Finland	I2	1	0.7877	1-16569
AY339501_Finland	I2	1	0.7855	1-16569
AY339502_Finland	I1a1a	1	0.734	1-16569
AY339503_Finland	I1a1a	1	0.7674	1-16569
AY339504_Finland	I1a1a	1	0.7674	1-16569
AY339505_Finland	I1a1a	1	0.7674	1-16569
AY339506_Finland	I1a1a	1	0.7674	1-16569
AY339507_Finland	I1a1a	1	0.7674	1-16569
AY339508_Finland	I1a1a	1	0.7674	1-16569
AY339509_Finland	I1a1a	1	0.7674	1-16569
AY339511_Finland	X2	1	0.7736	1-16569
AY339512_Finland	X2	1	0.7736	1-16569
AY339513_Finland	X2b+226	1	0.7796	1-16569
AY339514_Finland	Z+152	1	0.7385	1-16569
AY339515_Finland	Z+152	1	0.753	1-16569
AY339516_Finland	Z+152	1	0.753	1-16569
AY339517_Finland	Z+152	1	0.753	1-16569
AY339518_Finland	Z+152	1	0.753	1-16569
AY339519_Finland	Z+152	1	0.753	1-16569
AY339520_Finland	Z+152	1	0.753	1-16569
AY339521_Finland	Z+152	1	0.753	1-16569
AY339522_Finland	Z+152	1	0.753	1-16569
AY339523_Finland	U5a	1	0.7752	1-16569
AY339524_Finland	U5a	1	0.7512	1-16569
AY339525_Finland	U5a	1	0.7512	1-16569
AY339526_Finland	U5a	1	0.7769	1-16569
AY339527_Finland	U5a	1	0.7991	1-16569
AY339528_Finland	U5a1b3a	1	0.7993	1-16569
AY339529_Finland	U5a1b3a	1	0.7993	1-16569
AY339530_Finland	U5b1b	1	0.8158	1-16569
AY339531_Finland	U5b1b	1	0.8158	1-16569
AY339532_Finland	U5b1b	1	0.8158	1-16569
AY339533_Finland	U5b1b	1	0.7837	1-16569
AY339534_Finland	U5b1b	1	0.8158	1-16569
AY339535_Finland	U5b1b	1	0.7912	1-16569
AY339536_Finland	U5b1b2	1	0.7922	1-16569
AY339537_Finland	U5b1b2	1	0.8155	1-16569
AY339538_Finland	U5b1b2	1	0.7922	1-16569
AY339539_Finland	U5b1b2	1	0.7922	1-16569
AY339540_Finland	U5b1b2	1	0.7922	1-16569
AY339541_Finland	U5b1b2	1	0.7922	1-16569
AY339542_Finland	U5b1b2	1	0.7922	1-16569
AY339543_Finland	U5b1b2	1	0.7922	1-16569
AY339544_Finland	U5b2a1	1	0.8361	1-16569
AY339545_Finland	U2e1'2'3	1	0.7851	1-16569
AY339546_Finland	U2e	1	0.7432	1-16569
AY339547_Finland	U7b	1	0.7357	1-16569
AY339548_Finland	U7b	1	0.7578	1-16569
AY339549_Finland	U4a2	1	0.808	1-16569
AY339550_Finland	U4a2b	1	0.8138	1-16569
AY339551_Finland	U8a	1	0.7622	1-16569
AY339552_Finland	U8a	1	0.7622	1-16569
AY339553_Finland	U8a	1	0.7622	1-16569
AY339554_Finland	K1a1b	1	0.7953	1-16569
AY339555_Finland	K1c1	1	0.8183	1-16569
AY339556_Finland	K1c1	1	0.7973	1-16569
AY339557_Finland	K1	1	0.8195	1-16569
AY339558_Finland	K1c1	1	0.8183	1-16569
AY339559_Finland	K1c1	1	0.8183	1-16569
AY339560_Finland	K1c1	1	0.8183	1-16569
AY339561_Finland	K1b2a1	1	0.8351	1-16569
AY339562_Finland	K1b2a1	1	0.8351	1-16569
AY339563_Finland	K1a	1	0.8086	1-16569
AY339564_Finland	K1a	1	0.8301	1-16569
AY339565_Finland	K1a2a	1	0.8228	1-16569
AY339566_Finland	T2	1	0.7605	1-16569
AY339567_Finland	T2	1	0.754	1-16569
AY339568_Finland	T2b4+152	1	0.7601	1-16569
AY339569_Finland	T2	1	0.7904	1-16569
AY339570_Finland	T	1	0.7603	1-16569
AY339571_Finland	T	1	0.7349	1-16569
AY339572_Finland	T1a1	1	0.7519	1-16569
AY339573_Finland	T1a1	1	0.7754	1-16569
AY339574_Finland	T1a1	1	0.7754	1-16569
AY339575_Finland	T1a1	1	0.7519	1-16569
AY339576_Finland	T1a1	1	0.758	1-16569
AY339577_Finland	J2b1a	1	0.6862	1-16569
AY339578_Finland	J2b1a	1	0.7223	1-16569
AY339579_Finland	J2a1a	1	0.772	1-16569
AY339580_Finland	J2a1a	1	0.7781	1-16569
AY339583_Finland	J1c2	1	0.7826	1-16569
AY339584_Finland	J1c2	1	0.7826	1-16569
AY339585_Finland	J1c2	1	0.7826	1-16569
AY339586_Finland	J1c8a	1	0.7599	1-16569
AY339587_Finland	J1c2	1	0.7418	1-16569
AY339588_Finland	J1c2	1	0.7826	1-16569
AY339589_Finland	J1c6	1	0.7664	1-16569
AY339590_Finland	J1c2	1	0.7418	1-16569
AY339591_Finland	J1c1	1	0.7888	1-16569
AY339592_Finland	J1c1	1	0.7888	1-16569
AY339593_Finland	J1c1	1	0.7888	1-16569
AY519484_Russia	B4d1'2'3	1	0.7025	1-16569
AY519485_Russia	C4a2a	1	0.7613	1-16569
AY519486_Russia	A	1	0.7925	1-16569
AY519487_Russia	C4b	1	0.7643	1-16569
AY519488_Russia	A12	1	0.7802	1-16569
AY519489_Russia	B5b	1	0.6086	1-16569
AY519490_Russia	C4b	1	0.7643	1-16569
AY519491_Russia	D4	1	0.773	1-16569
AY519492_Russia	B4a1	1	0.6443	1-16569
AY519493_Russia	Z+152	1	0.7296	1-16569
AY519494_Russia	B4b1a	1	0.711	1-16569
AY519495_Russia	B4a1	1	0.6807	1-16569
AY519496_Russia	C1a	1	0.7434	1-16569
AY519497_Russia	M8a	1	0.7481	1-16569
AY738940_Pakistan	R0a	1	0.6148	1-16569
AY738941_Italy	HV4c	1	0.5525	1-16569
AY738942_Israel	HV1a1	1	0.595	1-16569
AY738943_Italy	H2a2a1	1	0.5	1-16569
AY738944_Italy	R	1	0.6171	1-16569
AY738945_Italy	HV0a	1	0.5754	1-16569
AY738946_Italy	V+@72	1	0.6206	1-16569
AY738947_Italy	V+@72	1	0.6816	1-16569
AY738948_Spain	H2a1e1b	1	0.6671	1-16569
AY738949_Italy	H2a	1	0.7577	1-16569
AY738950_Italy	H4a1c1	1	0.7692	1-16569
AY738951_Italy	H2a2a1	1	0.5	1-16569
AY738952_Italy	H5a	1	0.6687	1-16569
AY738953_Italy	H5'36	1	0.6122	1-16569
AY738954_Italy	H5b	1	0.6393	1-16569
AY738955_Italy	H6a1b	1	0.7646	1-16569
AY738956_Italy	H6	1	0.6544	1-16569
AY738957_Italy	H2a	1	0.5664	1-16569
AY738958_Italy	H11a1	1	0.6354	1-16569
AY738959_Italy	H2a	1	0.638	1-16569
AY738960_Italy	H15b	1	0.6942	1-16569
AY738961_Iraq	H2a	1	0.7339	1-16569
AY738962_Italy	H2a3	1	0.7965	1-16569
AY738963_Spain	H2a5	1	0.6747	1-16569
AY738964_Italy	H7h	1	0.631	1-16569
AY738965_Italy	H7	1	0.5733	1-16569
AY738966_Italy	H7	1	0.7169	1-16569
AY738967_Italy	H100	1	0.6222	1-16569
AY738968_Italy	H2a	1	0.624	1-16569
AY738969_Italy	H9a	1	0.6883	1-16569
AY738970_Italy	H1bm	1	0.5871	1-16569
AY738971_Georgia	H1e	1	0.6305	1-16569
AY738972_Italy	H1a3a3	1	0.6846	1-16569
AY738973_Egypt	H1	1	0.5298	1-16569
AY738974_Italy	H1	1	0.5272	1-16569
AY738975_Italy	H1b	1	0.7191	1-16569
AY738976_Italy	H1	1	0.6022	1-16569
AY738977_Iraq	H1	1	0.7016	1-16569
AY738978_Italy	H1	1	0.6022	1-16569
AY738979_Italy	H1ak	1	0.6282	1-16569
AY738980_Italy	H1	1	0.6022	1-16569
AY738981_Italy	H1	1	0.6022	1-16569
AY738982_Italy	H1	1	0.7016	1-16569
AY738983_Italy	H3	1	0.7139	1-16569
AY738984_Spain	H3h7	1	0.623	1-16569
AY738985_Italy	H2a2a1f	1	0.5429	1-16569
AY738986_Italy	H3+152	1	0.5063	1-16569
AY738987_Spain	H3	1	0.6223	1-16569
AY738988_Italy	H3	1	0.7139	1-16569
AY738989_Spain	H3	1	0.7139	1-16569
AY738990_Italy	H3	1	0.67	1-16569
AY738991_Spain	H3	1	0.7139	1-16569
AY738992_Georgia	H3	1	0.6223	1-16569
AY738993_Italy	H2a	1	0.7577	1-16569
AY738994_Italy	H2a	1	0.7577	1-16569
AY738995_Italy	H2a2a1f	1	0.5486	1-16569
AY738996_Italy	H13a	1	0.6065	1-16569
AY738999_Italy	H2a	1	0.5742	1-16569
AY739000_Italy	H2a	1	0.638	1-16569
AY739001_Italy	H2a	1	0.638	1-16569
AY882379_Pakistan	U2a1a	1	0.7861	1-16569
AY882380_Pakistan	U2+152	1	0.7069	1-16569
AY882381_Pakistan	U2+152	1	0.7182	1-16569
AY882382_Spain	U2e1'2'3	1	0.7891	1-16569
AY882383_Yemen	U3a2a1	1	0.7135	1-16569
AY882385_Yemen	U3b1a1	1	0.7551	1-16569
AY882386_Spain	U4a	1	0.8224	1-16569
AY882387_Italy	U4a2a	1	0.8266	1-16569
AY882389_Ethiopia	U2	1	0.7356	1-16569
AY882390_Pakistan	U4'9	1	0.7277	1-16569
AY882391_Pakistan	U7b	1	0.8277	1-16569
AY882392_Spain	U8a	1	0.7622	1-16569
AY882393_Italy	U8b	1	0.7245	1-16569
AY882394_Italy	K1c1	1	0.8183	1-16569
AY882395_Italy	K1a	1	0.844	1-16569
AY882397_Italy	U1	1	0.6613	1-16569
AY882399_Italy	U5a1+@16192	1	0.7596	1-16569
AY882401_Spain	U5b1b	1	0.8158	1-16569
AY882402_Italy	U5b1b	1	0.8158	1-16569
AY882409_Italy	U5b1+16189+@16192	1	0.8009	1-16569
AY882410_Italy	U5b1+16189+@16192	1	0.8172	1-16569
AY882411_Italy	U5b1+16189+@16192	1	0.78	1-16569
AY882413_Italy	U5b2a1	1	0.821	1-16569
AY882414_Spain	U5b2a1	1	0.821	1-16569
AY882415_Italy	U5b2a1	1	0.8361	1-16569
AY882416_Ethiopia	U6a	1	0.8071	1-16569
AY882417_Spain	U6b1a	1	0.7481	1-16569
AY963572_Cambodia	F1a'c'f	1	0.669	1-16569
AY963573_China	D4b2	1	0.7314	1-16569
AY963575_China	A+152	1	0.812	1-16569
AY963585_Uganda	L0a'b'f'g	1	0.8503	1-16569
AY963586_Italy	I3a	1	0.7612	1-16569
AY972053_China	F3b+152	1	0.6515	1-16569
DQ112686_Dominica	L0a2a	1	0.8183	1-16569
DQ112687_Dominica	L0a2a	1	0.8183	1-16569
DQ112688_Dominica	L0a2a	1	0.8183	1-16569
DQ112689_Dominica	L0a2a2	1	0.8138	1-16569
DQ112690_Dominica	L1b2'3	1	0.773	1-16569
DQ112691_Dominica	L1b2'3	1	0.773	1-16569
DQ112692_Dominica	L1b2'3	1	0.773	1-16569
DQ112693_Dominica	L1b2'3	1	0.773	1-16569
DQ112694_Dominica	L1c2	1	0.7631	1-16569
DQ112695_Dominica	L1c1'2'4'6	1	0.7789	1-16569
DQ112696_Dominica	L1c	1	0.7815	1-16569
DQ112697_Dominica	L1c	1	0.7781	1-16569
DQ112698_Dominica	L2a1+143+@16309	1	0.8313	1-16569
DQ112699_Dominica	L2a1+143+@16309	1	0.8213	1-16569
DQ112700_Dominica	L2a1+143+@16309	1	0.7989	1-16569
DQ112701_Dominica	L2a1+143+@16309	1	0.8313	1-16569
DQ112702_Dominica	L2a'b'c'd	1	0.7934	1-16569
DQ112703_Dominica	L2a'b'c'd	1	0.7813	1-16569
DQ112704_Dominica	L2a'b'c'd	1	0.7657	1-16569
DQ112705_Dominica	L2a'b'c'd	1	0.7802	1-16569
DQ112706_Dominica	L2a'b'c'd	1	0.7595	1-16569
DQ112707_Dominica	L2a'b'c'd	1	0.7934	1-16569
DQ112708_Dominica	L2a'b'c'd	1	0.7785	1-16569
DQ112710_Dominica	L3c'd	1	0.7263	1-16569
DQ112711_Dominica	L3b1a+@16124	1	0.6906	1-16569
DQ112712_Dominica	L3b1a7a	1	0.6972	1-16569
DQ112713_Dominica	L3d1'2'3'4'5'6	1	0.7669	1-16569
DQ112714_Dominica	L3d1	1	0.8115	1-16569
DQ112715_Dominica	L3d1b	1	0.8178	1-16569
DQ112716_Dominica	L3d1'2'3'4'5'6	1	0.7792	1-16569
DQ112717_Dominica	L3f1	1	0.7351	1-16569
DQ112718_Dominica	L3	1	0.7214	1-16569
DQ112719_Dominica	L3e1	1	0.7653	1-16569
DQ112720_Dominica	L3e2b2	1	0.7888	1-16569
DQ112721_Dominica	L3e2	1	0.7896	1-16569
DQ112722_Dominica	L3e3'4'5	1	0.7578	1-16569
DQ112723_Burkina_Faso	L2a1+143+@16309	1	0.8213	1-16569
DQ112724_Burkina_Faso	L2a1+143+@16309	1	0.8065	1-16569
DQ112725_Burkina_Faso	L2a1c4	1	0.8218	1-16569
DQ112726_Burkina_Faso	L3e2	1	0.7427	1-16569
DQ112727_Burkina_Faso	L1b2'3	1	0.773	1-16569
DQ112728_Burkina_Faso	L3e2	1	0.7427	1-16569
DQ112729_Burkina_Faso	L3e2	1	0.7427	1-16569
DQ112730_Burkina_Faso	L2a1+143+@16309	1	0.8138	1-16569
DQ112731_Burkina_Faso	L2a1+143+@16309	1	0.8229	1-16569
DQ112732_Burkina_Faso	L0a1	1	0.8283	1-16569
DQ112733_Burkina_Faso	L1b2'3	1	0.773	1-16569
DQ112734_Burkina_Faso	L3e2b1	1	0.7884	1-16569
DQ112735_Burkina_Faso	L2a'b'c'd	1	0.7794	1-16569
DQ112736_Burkina_Faso	L3f1	1	0.7711	1-16569
DQ112737_Burkina_Faso	L1b2'3	1	0.7629	1-16569
DQ112738_Burkina_Faso	L3c'd	1	0.689	1-16569
DQ112739_Burkina_Faso	L3d1b3	1	0.8078	1-16569
DQ112741_Burkina_Faso	L1b1a6	1	0.7583	1-16569
DQ112742_Burkina_Faso	L3b1a+@16124	1	0.719	1-16569
DQ112743_Burkina_Faso	L3b1a+@16124	1	0.719	1-16569
DQ112744_Burkina_Faso	L3d1a	1	0.7785	1-16569
DQ112745_Burkina_Faso	L3c'd	1	0.6752	1-16569
DQ112747_Burkina_Faso	L3e3'4'5	1	0.7571	1-16569
DQ112749_Saudi_Arabia	H6a1a	1	0.56	1-16569
DQ112750_Australia	K1	1	0.813	1-16569
DQ112751_Australia	N	1	0.6102	1-16569
DQ112752_Australia	R12	1	0.6404	1-16569
DQ112753_Australia	N14	1	0.6676	1-16569
DQ112754_Australia	M42a	1	0.7172	1-16569
DQ112755_Australia	M42a	1	0.6557	1-16569
DQ112756_Burkina_Faso	L3d1'2'3'4'5'6	1	0.7669	1-16569
DQ112757_Burkina_Faso	L3e5	1	0.7585	1-16569
DQ112758_Burkina_Faso	L2a1+143+@16309	1	0.8138	1-16569
DQ112759_Burkina_Faso	L1b1a6	1	0.7687	1-16569
DQ112765_Pakistan	U4'9	1	0.7059	1-16569
DQ112766_Spain	H1	1	0.5729	1-16569
DQ112767_Spain	H1	1	0.5729	1-16569
DQ112768_Spain	H6a1a7	1	0.6234	1-16569
DQ112769_Italy	HV	1	0.5799	1-16569
DQ112770_Italy	H2a	1	0.605	1-16569
DQ112771_Italy	H2a	1	0.605	1-16569
DQ112772_Brazil	D1	1	0.7083	1-16569
DQ112773_Brazil	D1e	1	0.7283	1-16569
DQ112774_Brazil	D1	1	0.6913	1-16569
DQ112775_Brazil	D1	1	0.6913	1-16569
DQ112776_Brazil	D1	1	0.6913	1-16569
DQ112777_Sudan	L0a1b	1	0.8285	1-16569
DQ112778_Sudan	L2a2a	1	0.7922	1-16569
DQ137398_Papua_New_Guinea	M32'56	1	0.7195	1-16569
DQ137399_Papua_New_Guinea	M32'56	1	0.7192	1-16569
DQ137400_Papua_New_Guinea	M32'56	1	0.754	1-16569
DQ137401_Papua_New_Guinea	M32'56	1	0.7354	1-16569
DQ137402_Papua_New_Guinea	M27b1	1	0.7334	1-16569
DQ137403_Papua_New_Guinea	M27b1	1	0.7334	1-16569
DQ137404_Papua_New_Guinea	M27b1	1	0.7161	1-16569
DQ137405_Papua_New_Guinea	M27	1	0.8188	1-16569
DQ137406_Papua_New_Guinea	M27	1	0.8067	1-16569
DQ137407_Papua_New_Guinea	M29a	1	0.7241	1-16569
DQ137408_Papua_New_Guinea	M29a	1	0.7241	1-16569
DQ137410_Papua_New_Guinea	M27a1a1	1	0.7252	1-16569
DQ137411_Papua_New_Guinea	M27a1a1	1	0.7252	1-16569
DQ200801_Spain	U8a2	1	0.7769	1-16569
DQ200802_Spain	U8a	1	0.7456	1-16569
DQ200803_Spain	U8a	1	0.7374	1-16569
DQ200804_Spain	K1a1b	1	0.8212	1-16569
DQ200805_Jordan	U8b1a2a	1	0.7304	1-16569
DQ246812_India	M32'56	1	0.7485	1-16569
DQ246813_India	M30	1	0.796	1-16569
DQ246814_India	M32'56	1	0.7816	1-16569
DQ246815_India	M30	1	0.7707	1-16569
DQ246816_India	M30	1	0.7828	1-16569
DQ246817_India	M32	1	0.7624	1-16569
DQ246819_India	M32'56	1	0.8119	1-16569
DQ246820_India	M32	1	0.779	1-16569
DQ246821_India	M32'56	1	0.7731	1-16569
DQ246822_India	M32	1	0.8062	1-16569
DQ246823_India	M32	1	0.7489	1-16569
DQ246824_India	M32'56	1	0.7961	1-16569
DQ246825_India	M4'67	1	0.783	1-16569
DQ246826_India	M6a1	1	0.7138	1-16569
DQ246827_India	M4'67	1	0.7232	1-16569
DQ246828_India	M32'56	1	0.7792	1-16569
DQ246829_India	M3d	1	0.7668	1-16569
DQ246830_India	M32'56	1	0.7855	1-16569
DQ246831_India	M32'56	1	0.772	1-16569
DQ246832_India	M5b'c	1	0.7897	1-16569
DQ246833_India	M32'56	1	0.7855	1-16569
DQ306709_Russia	H1	1	0.6022	1-16569
DQ341058_Dominica	L0a2a2	1	0.8476	1-16569
DQ341062_Dominica	L2a'b'c'd	1	0.7952	1-16569
DQ341063_Ethiopia	L3'4'6	1	0.8337	1-16569
DQ341064_Ethiopia	L4a	1	0.7448	1-16569
DQ341065_Ethiopia	L4b	1	0.775	1-16569
DQ341067_Ethiopia	L3e'i'k'x	1	0.7832	1-16569
DQ341068_Ethiopia	L3e'i'k'x	1	0.8214	1-16569
DQ341069_Ethiopia	L3e'i'k'x	1	0.7785	1-16569
DQ341070_Niger	L3e5	1	0.7869	1-16569
DQ341071_Dominica	L3e2	1	0.8241	1-16569
DQ341072_Dominica	L3d1b	1	0.8527	1-16569
DQ341073_Dominica	L3b1a+@16124	1	0.7253	1-16569
DQ341075_Niger	L3f	1	0.7401	1-16569
DQ341077_Ethiopia	L3f1	1	0.7575	1-16569
DQ341078_Niger	L3f1	1	0.7776	1-16569
DQ341079_Ethiopia	L3	1	0.7126	1-16569
DQ341080_Ethiopia	L3	1	0.737	1-16569
DQ341081_Ethiopia	L3a1b	1	0.7444	1-16569
DQ341082_Ethiopia	M1a1h	1	0.7507	1-16569
DQ341083_Italy	H2a3	1	0.739	1-16569
DQ341084_Italy	H2a3	1	0.739	1-16569
DQ341085_Italy	J1c	1	0.7486	1-16569
DQ341086_Italy	J1c	1	0.7486	1-16569
DQ341088_Italy	J1d2	1	0.7214	1-16569
DQ341089_Italy	J2a1a	1	0.7492	1-16569
DQ341090_Italy	J2b1a	1	0.6878	1-16569
DQ372868_Taiwan	M7c1c	1	0.8044	1-16569
DQ372869_Taiwan	B5a2a2a1	1	0.6582	1-16569
DQ372870_Papua_New_Guinea	P	1	0.6554	1-16569
DQ372871_Papua_New_Guinea	B4a1a4	1	0.681	1-16569
DQ372872_Papua_New_Guinea	P	1	0.6554	1-16569
DQ372873_Papua_New_Guinea	B4a1a1	1	0.6822	1-16569
DQ372874_Micronesia	B4a1a1x	1	0.7201	1-16569
DQ372875_Micronesia	B4a1a1x	1	0.6915	1-16569
DQ372876_Micronesia	M7c1c	1	0.807	1-16569
DQ372877_Micronesia	B4a1a1x	1	0.6915	1-16569
DQ372878_Vanuatu	B4a1a1	1	0.6853	1-16569
DQ372879_Vanuatu	M32'56	1	0.754	1-16569
DQ372880_Vanuatu	Q1+@16223	1	0.7768	1-16569
DQ372881_Vanuatu	B4a1a1	1	0.6835	1-16569
DQ372882_Vanuatu	Q1+@16223	1	0.7768	1-16569
DQ372883_Vanuatu	M32'56	1	0.754	1-16569
DQ372884_Cook_Islands	Q1	1	0.7717	1-16569
DQ372885_Samoa	Q1	1	0.7717	1-16569
DQ372886_Tonga	B4a1a1	1	0.6853	1-16569
DQ372887_New_Zealand	W3a1d	1	0.7856	1-16569
DQ418488_China	D4e4a1	1	0.6861	1-16569
DQ462232_China	A	1	0.7186	1-16569
DQ462233_China	A+152	1	0.7044	1-16569
DQ462234_China	C4b	1	0.6688	1-16569
DQ473537_Turkey	H2a	1	0.7577	1-16569
DQ489500_Netherlands	K1	1	0.813	1-16569
DQ489501_Netherlands	U2e	1	0.755	1-16569
DQ489502_Netherlands	T2	1	0.7245	1-16569
DQ489503_Netherlands	I	1	0.6431	1-16569
DQ489504_Netherlands	H3	1	0.5946	1-16569
DQ489505_Netherlands	U6a	1	0.7559	1-16569
DQ489506_Netherlands	U2e3a	1	0.5144	1-16569
DQ489507_Netherlands	I	1	0.6691	1-16569
DQ489508_Netherlands	H1	1	0.5729	1-16569
DQ489509_Netherlands	H1	1	0.5076	1-16569
DQ489510_Netherlands	U5a1a1	1	0.777	1-16569
DQ489511_Netherlands	U5b2b	1	0.728	1-16569
DQ489512_Netherlands	H17	1	0.5708	1-16569
DQ489513_Netherlands	H2a	1	0.605	1-16569
DQ489514_Netherlands	U4a	1	0.7462	1-16569
DQ489515_Netherlands	K1	1	0.813	1-16569
DQ489516_Netherlands	I2e	1	0.6827	1-16569
DQ489517_Netherlands	W1	1	0.7289	1-16569
DQ489518_Netherlands	H4a1a	1	0.6532	1-16569
DQ489519_Netherlands	H1	1	0.5729	1-16569
DQ489520_Netherlands	U2e3a	1	0.5309	1-16569
DQ489521_Netherlands	H3	1	0.5946	1-16569
DQ489522_Netherlands	T1a5	1	0.6871	1-16569
DQ489523_Netherlands	H1	1	0.5729	1-16569
DQ489524_Netherlands	H7	1	0.5998	1-16569
DQ489525_Netherlands	H1	1	0.5729	1-16569
DQ489526_Netherlands	HV	1	0.5799	1-16569
DQ489527_Netherlands	J1c	1	0.6187	1-16569
DQ519035_China	M32'56	1	0.6704	1-16569
DQ658411_United_Kingdom	V9a	1	0.7126	1-16569
DQ779925_Spain	M1a3b	1	0.7645	1-16569
DQ779926_Morocco	M1a3a	1	0.7471	1-16569
DQ779928_Georgia	M1a1b	1	0.7727	1-16569
DQ779929_Jordan	M1a1	1	0.7593	1-16569
DQ779930_Saudi_Arabia	M1a1b1b1	1	0.7599	1-16569
DQ779931_Senegal	M1	1	0.7378	1-16569
DQ779932_Spain	M1	1	0.758	1-16569
DQ862536_Germany	U5a1b	1	0.7759	1-16569
DQ862537_Germany	H7a	1	0.5969	1-16569
DQ902694_Sweden	V+@72	1	0.7387	1-16569
DQ902695_Sweden	Z+152	1	0.7734	1-16569
DQ902696_Sweden	U5b1b	1	0.8158	1-16569
DQ902697_Sweden	U5b1b	1	0.7912	1-16569
DQ902698_Sweden	V+@72	1	0.6816	1-16569
DQ902699_Sweden	V+@72	1	0.7387	1-16569
DQ902700_Sweden	U5b1b	1	0.7912	1-16569
DQ902701_Sweden	Z+152	1	0.7734	1-16569
DQ902702_Sweden	V+@72	1	0.7387	1-16569
DQ902703_Sweden	Z+152	1	0.7734	1-16569
DQ902704_Sweden	Z+152	1	0.753	1-16569
DQ902705_Sweden	U5b1b	1	0.8158	1-16569
DQ902706_Sweden	V+@72	1	0.7387	1-16569
DQ902707_Sweden	Z+152	1	0.753	1-16569
DQ902708_Russia	Z+152	1	0.7734	1-16569
DQ902709_Russia	Z+152	1	0.7523	1-16569
DQ902710_Russia	Z+152	1	0.7734	1-16569
DQ902711_Russia	Z+152	1	0.7734	1-16569
DQ904234_Saudi_Arabia	M14	1	0.7544	1-16569
DQ904235_Saudi_Arabia	R0a1+152	1	0.7456	1-16569
DQ904236_Saudi_Arabia	R0a1+152	1	0.7456	1-16569
DQ904237_Saudi_Arabia	R0a1	1	0.7167	1-16569
DQ904239_Saudi_Arabia	R0a1+152	1	0.7456	1-16569
DQ904240_Saudi_Arabia	R0a	1	0.6919	1-16569
DQ904330_Russia	U5a1a1a	1	0.796	1-16569
DQ981465_Indonesia	R9	1	0.6857	1-16569
DQ981466_Indonesia	R9	1	0.6857	1-16569
DQ981467_Indonesia	R9	1	0.6857	1-16569
DQ981468_Indonesia	R9	1	0.604	1-16569
DQ981472_Malaysia	R9	1	0.6857	1-16569
DQ981473_Thailand	R9	1	0.6857	1-16569
EF060262_India	M31	1	0.7281	1-16569
EF060263_India	M31	1	0.7281	1-16569
EF060264_India	M31	1	0.7281	1-16569
EF060265_India	M31	1	0.707	1-16569
EF060266_India	M31	1	0.707	1-16569
EF060313_Italy	M1a1	1	0.7572	1-16569
EF060314_Egypt	M1a1	1	0.7744	1-16569
EF060315_Egypt	M1a1	1	0.7744	1-16569
EF060316_Egypt	M1a1	1	0.793	1-16569
EF060317_Italy	M1a1b	1	0.7727	1-16569
EF060318_Italy	M1a1	1	0.793	1-16569
EF060319_Italy	M1a1b	1	0.7606	1-16569
EF060320_Italy	M1a1b	1	0.7906	1-16569
EF060321_Italy	M1a1b	1	0.7699	1-16569
EF060322_Ethiopia	M1a1c	1	0.7576	1-16569
EF060323_Ethiopia	M1a1c	1	0.7576	1-16569
EF060324_Ethiopia	M1a1	1	0.7716	1-16569
EF060325_Ethiopia	M1a1	1	0.7716	1-16569
EF060326_Ethiopia	M1a1	1	0.7383	1-16569
EF060327_Ethiopia	M1a1	1	0.7669	1-16569
EF060328_Ethiopia	M1a1	1	0.765	1-16569
EF060329_Greece	M1a1	1	0.7316	1-16569
EF060330_Greece	M1a1	1	0.7776	1-16569
EF060331_Iraq	M1a1	1	0.7716	1-16569
EF060332_Israel	M1a1	1	0.7572	1-16569
EF060333_USA	M1a1	1	0.7744	1-16569
EF060334_Italy	M1a1	1	0.7744	1-16569
EF060336_Morocco	M1a	1	0.79	1-16569
EF060337_Ethiopia	M1a	1	0.7378	1-16569
EF060340_Egypt	M1a	1	0.7733	1-16569
EF060341_Morocco	M1a3a	1	0.7925	1-16569
EF060342_Italy	M1a3a	1	0.8007	1-16569
EF060343_Egypt	M1a3b	1	0.7798	1-16569
EF060344_Ethiopia	M1a	1	0.7661	1-16569
EF060345_Ethiopia	M1a8	1	0.787	1-16569
EF060346_Ethiopia	M1a	1	0.7733	1-16569
EF060347_Somalia	M1a	1	0.7733	1-16569
EF060348_Morocco	M1a	1	0.7554	1-16569
EF060349_Ethiopia	M1a	1	0.7496	1-16569
EF060350_Somalia	M1a	1	0.7623	1-16569
EF060351_Ethiopia	M1a	1	0.7733	1-16569
EF060352_Mauritania	M1b1b	1	0.7063	1-16569
EF060353_Italy	M1	1	0.7255	1-16569
EF060354_Israel	M1	1	0.7203	1-16569
EF060355_Italy	M1b2a	1	0.7189	1-16569
EF060356_Italy	M1b2a	1	0.7415	1-16569
EF060357_Morocco	M1b2a	1	0.7219	1-16569
EF060358_Italy	M1b2b	1	0.7447	1-16569
EF060359_Italy	M1	1	0.7186	1-16569
EF060360_Italy	M1	1	0.7372	1-16569
EF060361_Morocco	M1	1	0.7267	1-16569
EF060362_Iraq	M1	1	0.7172	1-16569
EF060363_Italy	T2e	1	0.7758	1-16569
EF061144_Solomon_Islands	M28a2a	1	0.7153	1-16569
EF061145_Papua_New_Guinea	M28a2a	1	0.7356	1-16569
EF061146_Papua_New_Guinea	Q1'2	1	0.7804	1-16569
EF061147_Papua_New_Guinea	M29'Q	1	0.7159	1-16569
EF061148_Papua_New_Guinea	E1a2a1	1	0.7367	1-16569
EF061149_Papua_New_Guinea	E1a	1	0.7502	1-16569
EF061151_Papua_New_Guinea	E1a	1	0.7546	1-16569
EF061152_Papua_New_Guinea	E1a	1	0.7752	1-16569
EF061153_Australia	P3b	1	0.6278	1-16569
EF061154_Papua_New_Guinea	P3b	1	0.6616	1-16569
EF061155_Papua_New_Guinea	P4	1	0.6326	1-16569
EF061156_Papua_New_Guinea	P4a	1	0.708	1-16569
EF061157_Papua_New_Guinea	P4a	1	0.7132	1-16569
EF061158_Papua_New_Guinea	P4a	1	0.6916	1-16569
EF061159_Papua_New_Guinea	P4a	1	0.6835	1-16569
EF064317_Morocco	U6a	1	0.7533	1-16569
EF064319_Italy	U6a	1	0.778	1-16569
EF064320_Italy	U6a	1	0.7568	1-16569
EF064321_Algeria	U6a1b1	1	0.7501	1-16569
EF064322_Italy	U6a	1	0.786	1-16569
EF064323_Ethiopia	U6a	1	0.731	1-16569
EF064324_Niger	U6a	1	0.7942	1-16569
EF064325_Morocco	U6a	1	0.7456	1-16569
EF064326_Morocco	U6a	1	0.7382	1-16569
EF064327_Iraq	U6a	1	0.7517	1-16569
EF064328_Italy	U6a	1	0.7371	1-16569
EF064329_Italy	U6a5	1	0.7765	1-16569
EF064330_Niger	U6a5	1	0.7717	1-16569
EF064332_Italy	U6a5c	1	0.7416	1-16569
EF064333_Tunisia	U6a	1	0.8071	1-16569
EF064334_Morocco	U6a	1	0.7335	1-16569
EF064335_Italy	U6a	1	0.7668	1-16569
EF064336_Italy	U6a	1	0.7737	1-16569
EF064337_Italy	U6a	1	0.7624	1-16569
EF064339_France	U6a	1	0.7349	1-16569
EF064341_Italy	U6d	1	0.7328	1-16569
EF064342_Morocco	U6d	1	0.7328	1-16569
EF064343_Ethiopia	U6d	1	0.7169	1-16569
EF064344_Italy	U6	1	0.6987	1-16569
EF079873_Dominica	A2	1	0.8	1-16569
EF079874_Dominica	B2	1	0.6471	1-16569
EF079875_Dominica	C1c4	1	0.7076	1-16569
EF153771_Russia	A12	1	0.8222	1-16569
EF153772_Russia	X2	1	0.7576	1-16569
EF153773_Russia	G1a	1	0.8338	1-16569
EF153774_Russia	A+152	1	0.7945	1-16569
EF153775_Russia	A+152+16362+200	1	0.8122	1-16569
EF153776_Russia	X2	1	0.7329	1-16569
EF153778_Russia	N1a1	1	0.7141	1-16569
EF153779_Russia	C1a	1	0.7114	1-16569
EF153780_Russia	A+152	1	0.7353	1-16569
EF153781_Russia	M7	1	0.7281	1-16569
EF153782_Russia	M7c1	1	0.7849	1-16569
EF153783_Russia	A+152	1	0.812	1-16569
EF153784_Russia	A+152	1	0.812	1-16569
EF153785_Russia	N1a1b1	1	0.6366	1-16569
EF153786_Russia	I4a	1	0.7502	1-16569
EF153787_Russia	A+152+16362+200	1	0.7921	1-16569
EF153788_Russia	D2b1a	1	0.731	1-16569
EF153789_Russia	M7b1a1	1	0.8198	1-16569
EF153790_Russia	M7c1	1	0.7849	1-16569
EF153791_Russia	A+152	1	0.7888	1-16569
EF153792_Russia	A+152	1	0.8198	1-16569
EF153793_Russia	X2	1	0.7576	1-16569
EF153794_Russia	A+152	1	0.7773	1-16569
EF153795_Russia	A+152+16362+200	1	0.7921	1-16569
EF153796_Russia	D2b1a	1	0.7453	1-16569
EF153797_Russia	A+152	1	0.8219	1-16569
EF153798_Russia	Y2	1	0.7513	1-16569
EF153799_Russia	A+152	1	0.812	1-16569
EF153800_Russia	D4b1c	1	0.804	1-16569
EF153801_Russia	A+152	1	0.7922	1-16569
EF153802_Russia	G1b	1	0.8033	1-16569
EF153804_Russia	D2a'b	1	0.7546	1-16569
EF153805_Russia	G1b	1	0.7804	1-16569
EF153806_Russia	A2	1	0.813	1-16569
EF153807_Russia	A2	1	0.835	1-16569
EF153808_Russia	A2	1	0.813	1-16569
EF153809_Russia	A2	1	0.813	1-16569
EF153810_Czech_Republic	M7c	1	0.7785	1-16569
EF153811_Poland	N1a3	1	0.7107	1-16569
EF153812_Russia	Y2	1	0.7367	1-16569
EF153813_Russia	Y	1	0.7653	1-16569
EF153814_Russia	A+152	1	0.7597	1-16569
EF153815_Russia	D2b1a	1	0.7453	1-16569
EF153816_Russia	A+152	1	0.7922	1-16569
EF153817_Russia	M7b1	1	0.7745	1-16569
EF153818_Russia	M7c1	1	0.8014	1-16569
EF153820_Russia	M7b1a1	1	0.8198	1-16569
EF153823_South_Korea	M7c1	1	0.7796	1-16569
EF153824_South_Korea	A	1	0.8109	1-16569
EF153825_Russia	Y	1	0.7807	1-16569
EF153826_Russia	G1b	1	0.8127	1-16569
EF153827_Russia	A2	1	0.835	1-16569
EF153828_Russia	G1b	1	0.8063	1-16569
EF153829_Russia	G1b2	1	0.8072	1-16569
EF153830_Russia	G1b	1	0.8127	1-16569
EF153831_Russia	D2b1a	1	0.7259	1-16569
EF153832_Russia	X2	1	0.7329	1-16569
EF153833_Russia	A+152	1	0.8072	1-16569
EF184580_Tanzania	L2'3'4'6+	1	0.7597	1-16569
EF184585_Tanzania	L0d	1	0.8385	1-16569
EF184586_Tanzania	L0d1b	1	0.861	1-16569
EF184587_Tanzania	L0d	1	0.8517	1-16569
EF184588_Tanzania	L0d	1	0.8517	1-16569
EF184589_Tanzania	L0d	1	0.8437	1-16569
EF184590_South_Africa	L0d1b	1	0.861	1-16569
EF184592_South_Africa	L0d1c1a1a	1	0.8857	1-16569
EF184595_Tanzania	L0a'b'f'g	1	0.7532	1-16569
EF184604_Tanzania	L0a2	1	0.8506	1-16569
EF184607_Tanzania	L0a2	1	0.8357	1-16569
EF184611_South_Africa	L0a'b'f'g'k	1	0.8206	1-16569
EF184617_Tanzania	L2a1+143+@16309	1	0.8327	1-16569
EF184628_Tanzania	L3d1a1a	1	0.7897	1-16569
EF184631_Tanzania	L3	1	0.7163	1-16569
EF184632_Tanzania	L3	1	0.7163	1-16569
EF184633_South_Africa	L4b	1	0.7605	1-16569
EF184634_Tanzania	I2'3	1	0.7047	1-16569
EF184638_Tanzania	N1a1	1	0.7053	1-16569
EF185794_Indonesia	E	1	0.7814	1-16569
EF185795_Indonesia	E1a	1	0.7718	1-16569
EF185796_Indonesia	E1a	1	0.7514	1-16569
EF185798_Indonesia	E1a1a	1	0.7405	1-16569
EF185799_Indonesia	E	1	0.7814	1-16569
EF185800_Indonesia	E1a1a	1	0.7189	1-16569
EF185801_Indonesia	E1a1a	1	0.7358	1-16569
EF185802_Indonesia	E1a	1	0.7514	1-16569
EF185803_Indonesia	E	1	0.7178	1-16569
EF185804_Indonesia	E1a1a	1	0.7391	1-16569
EF185805_Indonesia	E1a	1	0.7546	1-16569
EF185806_Indonesia	E2	1	0.7608	1-16569
EF185807_Indonesia	E	1	0.7814	1-16569
EF185808_Indonesia	E1a	1	0.7411	1-16569
EF185809_Indonesia	E1a	1	0.7405	1-16569
EF185810_Taiwan	E2b	1	0.7769	1-16569
EF185811_Indonesia	E1a	1	0.7546	1-16569
EF185812_Indonesia	E1a	1	0.7441	1-16569
EF185813_Indonesia	E	1	0.7609	1-16569
EF185814_Indonesia	E1a	1	0.7546	1-16569
EF185815_Indonesia	E1a	1	0.7411	1-16569
EF185816_Indonesia	E2b	1	0.7571	1-16569
EF397558_Russia	J1b1	1	0.7736	1-16569
EF397559_Czech_Republic	A+152	1	0.812	1-16569
EF397560_Russia	A12	1	0.7802	1-16569
EF397561_South_Korea	M7c1	1	0.7935	1-16569
EF397562_Russia	J1b1	1	0.7485	1-16569
EF486517_Russia	N1a1	1	0.7475	1-16569
EF486518_Russia	N1a1	1	0.7141	1-16569
EF486519_Czech_Republic	N1a1	1	0.7475	1-16569
EF495214_Australia	N	1	0.6522	1-16569
EF495215_Papua_New_Guinea	P	1	0.6543	1-16569
EF495216_Papua_New_Guinea	R14	1	0.6508	1-16569
EF495218_Australia	Q	1	0.7768	1-16569
EF495219_Australia	M32'56	1	0.7162	1-16569
EF495220_Australia	S5	1	0.6845	1-16569
EF495221_Papua_New_Guinea	P4a	1	0.7321	1-16569
EF495222_Australia	M14	1	0.685	1-16569
EF583175_Slovakia	J1b3a	1	0.7774	1-16569
EF583176_Russia	M32'56	1	0.7855	1-16569
EF583177_Slovakia	J1b3a	1	0.7774	1-16569
EF583178_Slovakia	J1c	1	0.7486	1-16569
EF583179_Slovakia	M32'56	1	0.7209	1-16569
EF660912_Italy	K1a+150	1	0.8218	1-16569
EF660913_Italy	H1	1	0.7016	1-16569
EF660914_Italy	H2a	1	0.7577	1-16569
EF660915_Italy	J1c	1	0.6891	1-16569
EF660916_Italy	J1b1	1	0.7681	1-16569
EF660917_Italy	I	1	0.7468	1-16569
EF660918_Italy	H13a1a1	1	0.5638	1-16569
EF660921_Italy	U4b1a2	1	0.7654	1-16569
EF660922_Italy	T2	1	0.7686	1-16569
EF660924_Italy	V7a	1	0.6316	1-16569
EF660925_Italy	H2a2a1f	1	0.5613	1-16569
EF660926_Italy	J1c	1	0.7446	1-16569
EF660927_Italy	K1a	1	0.844	1-16569
EF660930_Italy	U5a	1	0.7786	1-16569
EF660931_Italy	H2a	1	0.624	1-16569
EF660932_Italy	K1a12	1	0.8275	1-16569
EF660933_Italy	H1e	1	0.719	1-16569
EF660935_Italy	HV1a'b'c	1	0.6001	1-16569
EF660936_Italy	HV1a'b'c	1	0.6097	1-16569
EF660938_Italy	H3	1	0.7139	1-16569
EF660939_Italy	A	1	0.5442	1-16569
EF660940_Italy	H5a	1	0.726	1-16569
EF660941_Italy	T2	1	0.7719	1-16569
EF660942_Italy	X2m'n	1	0.7545	1-16569
EF660943_Italy	H2a2a1	1	0.5	1-16569
EF660944_Italy	N1a1	1	0.7532	1-16569
EF660945_Italy	HV	1	0.6065	1-16569
EF660949_Italy	H1e1	1	0.7517	1-16569
EF660951_Italy	H44a	1	0.7074	1-16569
EF660952_Italy	J1c2	1	0.7512	1-16569
EF660953_Italy	H1c	1	0.6306	1-16569
EF660954_Italy	HV0d	1	0.6078	1-16569
EF660955_Italy	H2a	1	0.7577	1-16569
EF660956_Italy	H13b1	1	0.5625	1-16569
EF660957_Italy	U2e1'2'3	1	0.7869	1-16569
EF660958_Italy	HV	1	0.6065	1-16569
EF660959_Italy	U3b1b	1	0.7793	1-16569
EF660960_Italy	T2	1	0.7217	1-16569
EF660961_Italy	T1a2	1	0.7527	1-16569
EF660962_Italy	J1c3	1	0.7564	1-16569
EF660963_Italy	T2b3a	1	0.74	1-16569
EF660964_Italy	H3+152	1	0.6093	1-16569
EF660965_Italy	U4a	1	0.805	1-16569
EF660966_Italy	W	1	0.7573	1-16569
EF660968_Italy	HV	1	0.6933	1-16569
EF660973_Italy	H1	1	0.7016	1-16569
EF660977_Italy	HV0b	1	0.6773	1-16569
EF660978_Italy	T2	1	0.7719	1-16569
EF660981_Italy	J1c1	1	0.7888	1-16569
EF660982_Italy	T2b4+152	1	0.7361	1-16569
EF660983_Italy	U4	1	0.8173	1-16569
EF660985_Italy	J1b	1	0.7524	1-16569
EF660986_Italy	H5'36	1	0.5405	1-16569
EF660987_Italy	I4a	1	0.7433	1-16569
EF660994_Italy	H2a	1	0.5034	1-16569
EF660995_Italy	H2a	1	0.7577	1-16569
EF661000_Italy	T1a1	1	0.758	1-16569
EF661003_Italy	H5'36	1	0.6122	1-16569
EF661004_Italy	K1a	1	0.844	1-16569
EF661005_Italy	V1a1	1	0.609	1-16569
EF661008_Italy	U1	1	0.7288	1-16569
EF661009_Italy	H2a1	1	0.6667	1-16569
EF661010_Italy	H3h	1	0.7401	1-16569
EF661011_Italy	N1b	1	0.6996	1-16569
EU007890_Mongolia	M7c1a1a1	1	0.8211	1-16569
EU007891_Mongolia	U4a2	1	0.7685	1-16569
EU007892_Mongolia	Y	1	0.8043	1-16569
EU130564_Sweden	K	1	0.8015	1-16569
EU151553_France	H7	1	0.7169	1-16569
EU157923_Sweden	H2a2a1	1	0.5	1-16569
EU170619_United_States	H2a	1	0.7339	1-16569
EU200759_Poland	L3d1b	1	0.8268	1-16569
EU200760_Czech_Republic	L2a1+143+@16309	1	0.8522	1-16569
EU200761_Russia	L3b1b1	1	0.7346	1-16569
EU200762_Slovakia	L2a1c3b	1	0.835	1-16569
EU200763_Slovakia	L2a1+143+@16309	1	0.8522	1-16569
EU200764_Russia	L1b2'3	1	0.7886	1-16569
EU200765_Russia	M1a3b1	1	0.7818	1-16569
EU200766_Russia	M1a3b	1	0.7597	1-16569
EU262984_Belarus	H1e4	1	0.7414	1-16569
EU330412_Finland	H2a2a1	1	0.5	1-16569
EU330890_Thailand	U2	1	0.679	1-16569
EU428195_Norway	D5a3a1a	1	0.7551	1-16569
EU431081_USA	A2	1	0.813	1-16569
EU431082_Canada	A2x	1	0.8007	1-16569
EU431083_USA	B2s	1	0.6922	1-16569
EU431084_USA	B2y1	1	0.7136	1-16569
EU431085_USA	C1b4	1	0.7227	1-16569
EU431086_Canada	C7a	1	0.6752	1-16569
EU431087_USA	C1c8	1	0.7061	1-16569
EU431088_Canada	D1	1	0.7378	1-16569
EU431089_USA	D1	1	0.7641	1-16569
EU444119_Russia	U4a2a	1	0.5386	1-16569
EU445683_Italy	U7b1	1	0.8213	1-16569
EU445684_Italy	U7b1	1	0.8213	1-16569
EU445685_Italy	U7b1	1	0.8213	1-16569
EU445686_Italy	U7b1	1	0.8213	1-16569
EU445687_Italy	U7b1	1	0.8213	1-16569
EU445688_Italy	U7b1	1	0.8213	1-16569
EU445689_Italy	U7b1	1	0.8213	1-16569
EU445690_Italy	U7b1	1	0.8213	1-16569
EU445691_Italy	U7b1	1	0.8213	1-16569
EU482303_Russia	C	1	0.7364	1-16569
EU482304_Russia	C4b1	1	0.7486	1-16569
EU482305_Russia	D4b1	1	0.7683	1-16569
EU482306_Russia	C5a2	1	0.748	1-16569
EU482307_Russia	C	1	0.7592	1-16569
EU482308_Russia	D4i2	1	0.7543	1-16569
EU482309_Russia	D5a2	1	0.7699	1-16569
EU482310_Russia	C4b	1	0.7463	1-16569
EU482311_Russia	D5a2	1	0.7699	1-16569
EU482312_Russia	C4b	1	0.7364	1-16569
EU482313_Russia	C4b7	1	0.7433	1-16569
EU482314_Russia	C4b	1	0.7643	1-16569
EU482315_Russia	C4b	1	0.7643	1-16569
EU482316_Russia	D4b1c	1	0.804	1-16569
EU482317_Russia	C4b	1	0.7643	1-16569
EU482318_Russia	D4l2a2	1	0.7342	1-16569
EU482320_Russia	D4i2	1	0.7398	1-16569
EU482321_Russia	C	1	0.7231	1-16569
EU482322_Russia	C4a1a3d	1	0.7863	1-16569
EU482323_Russia	C4a2a	1	0.7613	1-16569
EU482324_Russia	C4b	1	0.7463	1-16569
EU482325_Russia	D4j5	1	0.7266	1-16569
EU482326_Russia	C4b7	1	0.7433	1-16569
EU482327_Russia	D5a2	1	0.7699	1-16569
EU482328_Russia	C5a2	1	0.7288	1-16569
EU482329_Russia	C	1	0.7245	1-16569
EU482330_Russia	C4b7	1	0.7433	1-16569
EU482331_Russia	D4	1	0.7345	1-16569
EU482332_Russia	C4a1a3d	1	0.7863	1-16569
EU482333_Russia	C4b	1	0.7643	1-16569
EU482334_Russia	D2a'b	1	0.7343	1-16569
EU482337_Russia	D4j	1	0.7573	1-16569
EU482338_Russia	A2	1	0.813	1-16569
EU482339_Russia	D2a'b	1	0.7546	1-16569
EU482340_Russia	D2a'b	1	0.7546	1-16569
EU482341_Russia	A2	1	0.813	1-16569
EU482342_Russia	A2	1	0.813	1-16569
EU482343_Russia	A2	1	0.813	1-16569
EU482344_Russia	A2	1	0.813	1-16569
EU482345_Russia	A2	1	0.813	1-16569
EU482346_Russia	A2	1	0.813	1-16569
EU482347_Russia	A2	1	0.835	1-16569
EU482348_Russia	D4b1	1	0.7846	1-16569
EU482349_Russia	A2	1	0.7875	1-16569
EU482350_Russia	A2	1	0.813	1-16569
EU482351_Russia	A2	1	0.813	1-16569
EU482352_Russia	A2	1	0.813	1-16569
EU482353_Russia	A2	1	0.813	1-16569
EU482354_Russia	D4b1	1	0.7846	1-16569
EU482355_Russia	A2	1	0.813	1-16569
EU482356_Russia	D4b1	1	0.8031	1-16569
EU482357_Russia	D2a'b	1	0.7343	1-16569
EU482358_Russia	A2	1	0.8071	1-16569
EU482359_Russia	C7a	1	0.7123	1-16569
EU482360_Russia	D4j	1	0.7573	1-16569
EU482361_Russia	C4a1a4	1	0.7652	1-16569
EU482362_Russia	D4j2a	1	0.7586	1-16569
EU482363_Russia	A	1	0.8109	1-16569
EU482364_Russia	A	1	0.8109	1-16569
EU482365_Russia	D4	1	0.7461	1-16569
EU482366_Russia	D4	1	0.7496	1-16569
EU482367_Russia	D4l2a2	1	0.7342	1-16569
EU482368_Russia	C4b1a	1	0.746	1-16569
EU482369_Russia	D4j	1	0.7573	1-16569
EU482370_Russia	C4b	1	0.7463	1-16569
EU482371_Russia	C4a1a3d	1	0.7863	1-16569
EU482372_Russia	D4b1c	1	0.804	1-16569
EU482373_Russia	D5a2	1	0.7699	1-16569
EU482375_Russia	C4b	1	0.7643	1-16569
EU482376_Russia	D4b1	1	0.7685	1-16569
EU482377_Russia	D4j	1	0.76	1-16569
EU482378_Russia	D5a2	1	0.7354	1-16569
EU482379_Russia	D4j	1	0.7573	1-16569
EU482380_Russia	C4a1a3b	1	0.7707	1-16569
EU482381_Russia	D4j	1	0.7573	1-16569
EU482382_Russia	D4j	1	0.7573	1-16569
EU482383_Russia	D4o1	1	0.712	1-16569
EU482384_Russia	D4	1	0.7433	1-16569
EU482385_Russia	D4b1	1	0.7869	1-16569
EU492455_USA	T2b4+152	1	0.6836	1-16569
EU515252_Armenia	W	1	0.7802	1-16569
EU545415_Belarus	U4b1a2	1	0.7654	1-16569
EU545416_Poland	U4a	1	0.8224	1-16569
EU545417_Poland	U4a2	1	0.8276	1-16569
EU545418_Poland	U4a	1	0.7891	1-16569
EU545419_Poland	U4a2	1	0.7771	1-16569
EU545420_Czech_Republic	HV9+152	1	0.5956	1-16569
EU545421_Czech_Republic	U4a2d	1	0.835	1-16569
EU545422_Czech_Republic	HV9+152	1	0.5956	1-16569
EU545423_Czech_Republic	U4a	1	0.826	1-16569
EU545424_Czech_Republic	HV	1	0.6065	1-16569
EU545425_Czech_Republic	U4a2a	1	0.8266	1-16569
EU545426_Czech_Republic	U4b3	1	0.7565	1-16569
EU545427_Czech_Republic	U4a	1	0.8007	1-16569
EU545428_Poland	U4a2	1	0.8068	1-16569
EU545429_Poland	U4a2	1	0.8276	1-16569
EU545430_Belarus	U4a2	1	0.831	1-16569
EU545432_Poland	U4a2	1	0.831	1-16569
EU545433_Poland	U4a2	1	0.8276	1-16569
EU545434_Russia	U4a2	1	0.831	1-16569
EU545435_Russia	HV	1	0.6065	1-16569
EU545436_Russia	HV6a	1	0.6152	1-16569
EU545437_Russia	R1a1a1	1	0.6071	1-16569
EU545438_Russia	U4a2	1	0.808	1-16569
EU545439_Russia	HV6a	1	0.5647	1-16569
EU545440_Russia	U4a2a	1	0.7993	1-16569
EU545441_Russia	HV7	1	0.6227	1-16569
EU545442_Russia	U4a2	1	0.831	1-16569
EU545443_Russia	HV7	1	0.6416	1-16569
EU545444_Russia	U4	1	0.8173	1-16569
EU545445_Russia	R1a	1	0.5249	1-16569
EU545446_Russia	U4a2a	1	0.8266	1-16569
EU545447_Russia	HV	1	0.6065	1-16569
EU545448_Russia	U4	1	0.8173	1-16569
EU545450_Russia	U4a2a	1	0.8132	1-16569
EU545451_Russia	U4a	1	0.8007	1-16569
EU545452_Slovakia	HV6	1	0.5708	1-16569
EU545453_Slovakia	U4a2	1	0.8087	1-16569
EU545454_Slovakia	HV6a	1	0.6152	1-16569
EU545455_Slovakia	U4a2	1	0.831	1-16569
EU545456_Slovakia	U4a2	1	0.831	1-16569
EU545457_Slovakia	HV	1	0.6933	1-16569
EU545458_Slovakia	U4a2a	1	0.8266	1-16569
EU545459_Slovakia	U4a	1	0.8224	1-16569
EU545460_Slovakia	U4	1	0.7809	1-16569
EU545461_Slovakia	U4a2a2	1	0.8308	1-16569
EU545462_Slovakia	U4	1	0.8173	1-16569
EU545463_Slovakia	U4	1	0.8134	1-16569
EU545464_Belarus	U4a2	1	0.808	1-16569
EU545465_Belarus	U4a2	1	0.808	1-16569
EU547187_Romania	J1c	1	0.7486	1-16569
EU555475_Ireland	H1e	1	0.719	1-16569
EU558696_USA	W1	1	0.7909	1-16569
EU567452_Slovakia	HV2	1	0.5663	1-16569
EU567453_Czech_Republic	V1a1	1	0.6583	1-16569
EU567454_Russia	V7a	1	0.6694	1-16569
EU567455_Russia	V1a1	1	0.6583	1-16569
EU567456_Slovakia	HV2	1	0.6372	1-16569
EU636711_Denmark	H4a1a2	1	0.7654	1-16569
EU660536_Russia	D2a'b	1	0.7343	1-16569
EU660537_Russia	D4b1c	1	0.804	1-16569
EU660538_Russia	D2a1	1	0.7343	1-16569
EU660539_Russia	D2a1	1	0.7343	1-16569
EU660540_Russia	D2a1	1	0.7343	1-16569
EU660541_Russia	D2a1	1	0.7343	1-16569
EU660542_Russia	D2a1	1	0.7343	1-16569
EU660543_Russia	D2a1	1	0.7343	1-16569
EU660544_Russia	D2a1	1	0.7343	1-16569
EU660545_Russia	D2a1	1	0.7115	1-16569
EU660546_Russia	D2a1	1	0.7343	1-16569
EU660547_Russia	D2a1	1	0.7343	1-16569
EU660548_Russia	D2a'b	1	0.7343	1-16569
EU660549_Russia	D2a'b	1	0.7343	1-16569
EU660550_Russia	D2a'b	1	0.7343	1-16569
EU660551_Russia	D2a'b	1	0.7343	1-16569
EU660552_Russia	D2a'b	1	0.7343	1-16569
EU660553_Russia	D2a1	1	0.7343	1-16569
EU660554_Russia	D2a1	1	0.7343	1-16569
EU660555_Russia	D2a1	1	0.7343	1-16569
EU660556_Russia	D2a1	1	0.7343	1-16569
EU660557_Russia	D2a1	1	0.7343	1-16569
EU660558_Russia	D2a1	1	0.7343	1-16569
EU660559_Russia	D2a1	1	0.7343	1-16569
EU660560_Russia	D2a1	1	0.7343	1-16569
EU660561_Russia	D2a1	1	0.7343	1-16569
[truncated: 21,791 more rows]

## Sheet: Table S4
rCRS_pos	iso3	continent	maf	ref_allele	mean_T_yr_paleo	T_seasonality_paleo	T_wetQ_paleo	T_dryQ_paleo	mean_T_warmQ_paleo	mean_T_coldQ_paleo	precip_yr_paleo	precip_dryQ_paleo	precip_coldQ_paleo	npp_paleo	lai_paleo	N	logN	sqrtN
9947	AGO	Africa	0	G	19.6171	187.16	20.6947	17.3332	21.4957	16.9996	1007.14	18.1406	44.57	715.8	309.759	453	6.11589	21.2838
9950	AGO	Africa	0.189845	T	19.6171	187.16	20.6947	17.3332	21.4957	16.9996	1007.14	18.1406	44.57	715.8	309.759	453	6.11589	21.2838
10034	AGO	Africa	0	T	19.6171	187.16	20.6947	17.3332	21.4957	16.9996	1007.14	18.1406	44.57	715.8	309.759	453	6.11589	21.2838
10084	AGO	Africa	0.0772627	T	19.6171	187.16	20.6947	17.3332	21.4957	16.9996	1007.14	18.1406	44.57	715.8	309.759	453	6.11589	21.2838
980	AGO	Africa	0	T	19.6171	187.16	20.6947	17.3332	21.4957	16.9996	1007.14	18.1406	44.57	715.8	309.759	453	6.11589	21.2838
10238	AGO	Africa	0	T	19.6171	187.16	20.6947	17.3332	21.4957	16.9996	1007.14	18.1406	44.57	715.8	309.759	453	6.11589	21.2838
10321	AGO	Africa	0.12362	T	19.6171	187.16	20.6947	17.3332	21.4957	16.9996	1007.14	18.1406	44.57	715.8	309.759	453	6.11589	21.2838
1018	AGO	Africa	0.642384	G	19.6171	187.16	20.6947	17.3332	21.4957	16.9996	1007.14	18.1406	44.57	715.8	309.759	453	6.11589	21.2838
10609	AGO	Africa	0	T	19.6171	187.16	20.6947	17.3332	21.4957	16.9996	1007.14	18.1406	44.57	715.8	309.759	453	6.11589	21.2838
10688	AGO	Africa	0.571744	G	19.6171	187.16	20.6947	17.3332	21.4957	16.9996	1007.14	18.1406	44.57	715.8	309.759	453	6.11589	21.2838
10873	AGO	Africa	1	T	19.6171	187.16	20.6947	17.3332	21.4957	16.9996	1007.14	18.1406	44.57	715.8	309.759	453	6.11589	21.2838
10915	AGO	Africa	0.417219	T	19.6171	187.16	20.6947	17.3332	21.4957	16.9996	1007.14	18.1406	44.57	715.8	309.759	453	6.11589	21.2838
11143	AGO	Africa	0.0684327	C	19.6171	187.16	20.6947	17.3332	21.4957	16.9996	1007.14	18.1406	44.57	715.8	309.759	453	6.11589	21.2838
11176	AGO	Africa	0.181015	G	19.6171	187.16	20.6947	17.3332	21.4957	16.9996	1007.14	18.1406	44.57	715.8	309.759	453	6.11589	21.2838
1107	AGO	Africa	0	T	19.6171	187.16	20.6947	17.3332	21.4957	16.9996	1007.14	18.1406	44.57	715.8	309.759	453	6.11589	21.2838
11467	AGO	Africa	0	A	19.6171	187.16	20.6947	17.3332	21.4957	16.9996	1007.14	18.1406	44.57	715.8	309.759	453	6.11589	21.2838
11485	AGO	Africa	0	T	19.6171	187.16	20.6947	17.3332	21.4957	16.9996	1007.14	18.1406	44.57	715.8	309.759	453	6.11589	21.2838
11674	AGO	Africa	0	C	19.6171	187.16	20.6947	17.3332	21.4957	16.9996	1007.14	18.1406	44.57	715.8	309.759	453	6.11589	21.2838
11944	AGO	Africa	0.0684327	T	19.6171	187.16	20.6947	17.3332	21.4957	16.9996	1007.14	18.1406	44.57	715.8	309.759	453	6.11589	21.2838
11947	AGO	Africa	0	A	19.6171	187.16	20.6947	17.3332	21.4957	16.9996	1007.14	18.1406	44.57	715.8	309.759	453	6.11589	21.2838
11969	AGO	Africa	0	G	19.6171	187.16	20.6947	17.3332	21.4957	16.9996	1007.14	18.1406	44.57	715.8	309.759	453	6.11589	21.2838
12007	AGO	Africa	0.415011	G	19.6171	187.16	20.6947	17.3332	21.4957	16.9996	1007.14	18.1406	44.57	715.8	309.759	453	6.11589	21.2838
12172	AGO	Africa	0.0463576	A	19.6171	187.16	20.6947	17.3332	21.4957	16.9996	1007.14	18.1406	44.57	715.8	309.759	453	6.11589	21.2838
12235	AGO	Africa	0.0419426	T	19.6171	187.16	20.6947	17.3332	21.4957	16.9996	1007.14	18.1406	44.57	715.8	309.759	453	6.11589	21.2838
12346	AGO	Africa	0	C	19.6171	187.16	20.6947	17.3332	21.4957	16.9996	1007.14	18.1406	44.57	715.8	309.759	453	6.11589	21.2838
12358	AGO	Africa	0	A	19.6171	187.16	20.6947	17.3332	21.4957	16.9996	1007.14	18.1406	44.57	715.8	309.759	453	6.11589	21.2838
12403	AGO	Africa	0	C	19.6171	187.16	20.6947	17.3332	21.4957	16.9996	1007.14	18.1406	44.57	715.8	309.759	453	6.11589	21.2838
12406	AGO	Africa	0.0110375	G	19.6171	187.16	20.6947	17.3332	21.4957	16.9996	1007.14	18.1406	44.57	715.8	309.759	453	6.11589	21.2838
12414	AGO	Africa	0.0551876	T	19.6171	187.16	20.6947	17.3332	21.4957	16.9996	1007.14	18.1406	44.57	715.8	309.759	453	6.11589	21.2838
12618	AGO	Africa	0	G	19.6171	187.16	20.6947	17.3332	21.4957	16.9996	1007.14	18.1406	44.57	715.8	309.759	453	6.11589	21.2838
12672	AGO	Africa	0	A	19.6171	187.16	20.6947	17.3332	21.4957	16.9996	1007.14	18.1406	44.57	715.8	309.759	453	6.11589	21.2838
12720	AGO	Africa	0.392936	A	19.6171	187.16	20.6947	17.3332	21.4957	16.9996	1007.14	18.1406	44.57	715.8	309.759	453	6.11589	21.2838
12771	AGO	Africa	0.00441501	G	19.6171	187.16	20.6947	17.3332	21.4957	16.9996	1007.14	18.1406	44.57	715.8	309.759	453	6.11589	21.2838
1243	AGO	Africa	0.0750552	T	19.6171	187.16	20.6947	17.3332	21.4957	16.9996	1007.14	18.1406	44.57	715.8	309.759	453	6.11589	21.2838
12882	AGO	Africa	0.00220751	C	19.6171	187.16	20.6947	17.3332	21.4957	16.9996	1007.14	18.1406	44.57	715.8	309.759	453	6.11589	21.2838
12940	AGO	Africa	0	G	19.6171	187.16	20.6947	17.3332	21.4957	16.9996	1007.14	18.1406	44.57	715.8	309.759	453	6.11589	21.2838
13506	AGO	Africa	0.567329	C	19.6171	187.16	20.6947	17.3332	21.4957	16.9996	1007.14	18.1406	44.57	715.8	309.759	453	6.11589	21.2838
13734	AGO	Africa	0	T	19.6171	187.16	20.6947	17.3332	21.4957	16.9996	1007.14	18.1406	44.57	715.8	309.759	453	6.11589	21.2838
13743	AGO	Africa	0	T	19.6171	187.16	20.6947	17.3332	21.4957	16.9996	1007.14	18.1406	44.57	715.8	309.759	453	6.11589	21.2838
13759	AGO	Africa	0.181015	G	19.6171	187.16	20.6947	17.3332	21.4957	16.9996	1007.14	18.1406	44.57	715.8	309.759	453	6.11589	21.2838
13886	AGO	Africa	0.0750552	T	19.6171	187.16	20.6947	17.3332	21.4957	16.9996	1007.14	18.1406	44.57	715.8	309.759	453	6.11589	21.2838
14007	AGO	Africa	0.10596	A	19.6171	187.16	20.6947	17.3332	21.4957	16.9996	1007.14	18.1406	44.57	715.8	309.759	453	6.11589	21.2838
14025	AGO	Africa	0	T	19.6171	187.16	20.6947	17.3332	21.4957	16.9996	1007.14	18.1406	44.57	715.8	309.759	453	6.11589	21.2838
14110	AGO	Africa	0.00883002	T	19.6171	187.16	20.6947	17.3332	21.4957	16.9996	1007.14	18.1406	44.57	715.8	309.759	453	6.11589	21.2838
14152	AGO	Africa	0.0905077	A	19.6171	187.16	20.6947	17.3332	21.4957	16.9996	1007.14	18.1406	44.57	715.8	309.759	453	6.11589	21.2838
14212	AGO	Africa	0.145695	T	19.6171	187.16	20.6947	17.3332	21.4957	16.9996	1007.14	18.1406	44.57	715.8	309.759	453	6.11589	21.2838
14233	AGO	Africa	0	A	19.6171	187.16	20.6947	17.3332	21.4957	16.9996	1007.14	18.1406	44.57	715.8	309.759	453	6.11589	21.2838
14284	AGO	Africa	0.0750552	C	19.6171	187.16	20.6947	17.3332	21.4957	16.9996	1007.14	18.1406	44.57	715.8	309.759	453	6.11589	21.2838
14305	AGO	Africa	0	G	19.6171	187.16	20.6947	17.3332	21.4957	16.9996	1007.14	18.1406	44.57	715.8	309.759	453	6.11589	21.2838
14569	AGO	Africa	0.0551876	G	19.6171	187.16	20.6947	17.3332	21.4957	16.9996	1007.14	18.1406	44.57	715.8	309.759	453	6.11589	21.2838
14587	AGO	Africa	0.00883002	A	19.6171	187.16	20.6947	17.3332	21.4957	16.9996	1007.14	18.1406	44.57	715.8	309.759	453	6.11589	21.2838
14793	AGO	Africa	0.00220751	A	19.6171	187.16	20.6947	17.3332	21.4957	16.9996	1007.14	18.1406	44.57	715.8	309.759	453	6.11589	21.2838
15110	AGO	Africa	0.0375276	G	19.6171	187.16	20.6947	17.3332	21.4957	16.9996	1007.14	18.1406	44.57	715.8	309.759	453	6.11589	21.2838
15218	AGO	Africa	0.00220751	A	19.6171	187.16	20.6947	17.3332	21.4957	16.9996	1007.14	18.1406	44.57	715.8	309.759	453	6.11589	21.2838
15301	AGO	Africa	0.428256	G	19.6171	187.16	20.6947	17.3332	21.4957	16.9996	1007.14	18.1406	44.57	715.8	309.759	453	6.11589	21.2838
15323	AGO	Africa	0	G	19.6171	187.16	20.6947	17.3332	21.4957	16.9996	1007.14	18.1406	44.57	715.8	309.759	453	6.11589	21.2838
15326	AGO	Africa	1	A	19.6171	187.16	20.6947	17.3332	21.4957	16.9996	1007.14	18.1406	44.57	715.8	309.759	453	6.11589	21.2838
150	AGO	Africa	0.322296	C	19.6171	187.16	20.6947	17.3332	21.4957	16.9996	1007.14	18.1406	44.57	715.8	309.759	453	6.11589	21.2838
15346	AGO	Africa	0	G	19.6171	187.16	20.6947	17.3332	21.4957	16.9996	1007.14	18.1406	44.57	715.8	309.759	453	6.11589	21.2838
15431	AGO	Africa	0.181015	G	19.6171	187.16	20.6947	17.3332	21.4957	16.9996	1007.14	18.1406	44.57	715.8	309.759	453	6.11589	21.2838
15440	AGO	Africa	0	T	19.6171	187.16	20.6947	17.3332	21.4957	16.9996	1007.14	18.1406	44.57	715.8	309.759	453	6.11589	21.2838
15454	AGO	Africa	0	T	19.6171	187.16	20.6947	17.3332	21.4957	16.9996	1007.14	18.1406	44.57	715.8	309.759	453	6.11589	21.2838
15466	AGO	Africa	0.211921	G	19.6171	187.16	20.6947	17.3332	21.4957	16.9996	1007.14	18.1406	44.57	715.8	309.759	453	6.11589	21.2838
15497	AGO	Africa	0.00441501	G	19.6171	187.16	20.6947	17.3332	21.4957	16.9996	1007.14	18.1406	44.57	715.8	309.759	453	6.11589	21.2838
152	AGO	Africa	0.600442	T	19.6171	187.16	20.6947	17.3332	21.4957	16.9996	1007.14	18.1406	44.57	715.8	309.759	453	6.11589	21.2838
15607	AGO	Africa	0	A	19.6171	187.16	20.6947	17.3332	21.4957	16.9996	1007.14	18.1406	44.57	715.8	309.759	453	6.11589	21.2838
153	AGO	Africa	0.0309051	A	19.6171	187.16	20.6947	17.3332	21.4957	16.9996	1007.14	18.1406	44.57	715.8	309.759	453	6.11589	21.2838
15670	AGO	Africa	0.0905077	T	19.6171	187.16	20.6947	17.3332	21.4957	16.9996	1007.14	18.1406	44.57	715.8	309.759	453	6.11589	21.2838
15758	AGO	Africa	0.00441501	A	19.6171	187.16	20.6947	17.3332	21.4957	16.9996	1007.14	18.1406	44.57	715.8	309.759	453	6.11589	21.2838
15784	AGO	Africa	0.0463576	T	19.6171	187.16	20.6947	17.3332	21.4957	16.9996	1007.14	18.1406	44.57	715.8	309.759	453	6.11589	21.2838
15904	AGO	Africa	0	C	19.6171	187.16	20.6947	17.3332	21.4957	16.9996	1007.14	18.1406	44.57	715.8	309.759	453	6.11589	21.2838
15924	AGO	Africa	0.0110375	A	19.6171	187.16	20.6947	17.3332	21.4957	16.9996	1007.14	18.1406	44.57	715.8	309.759	453	6.11589	21.2838
15942	AGO	Africa	0.0905077	T	19.6171	187.16	20.6947	17.3332	21.4957	16.9996	1007.14	18.1406	44.57	715.8	309.759	453	6.11589	21.2838
16086	AGO	Africa	0.0794702	T	19.6171	187.16	20.6947	17.3332	21.4957	16.9996	1007.14	18.1406	44.57	715.8	309.759	453	6.11589	21.2838
16126	AGO	Africa	0.0198675	T	19.6171	187.16	20.6947	17.3332	21.4957	16.9996	1007.14	18.1406	44.57	715.8	309.759	453	6.11589	21.2838
16136	AGO	Africa	0	T	19.6171	187.16	20.6947	17.3332	21.4957	16.9996	1007.14	18.1406	44.57	715.8	309.759	453	6.11589	21.2838
16140	AGO	Africa	0.0640177	T	19.6171	187.16	20.6947	17.3332	21.4957	16.9996	1007.14	18.1406	44.57	715.8	309.759	453	6.11589	21.2838
16145	AGO	Africa	0.013245	G	19.6171	187.16	20.6947	17.3332	21.4957	16.9996	1007.14	18.1406	44.57	715.8	309.759	453	6.11589	21.2838
16153	AGO	Africa	0	G	19.6171	187.16	20.6947	17.3332	21.4957	16.9996	1007.14	18.1406	44.57	715.8	309.759	453	6.11589	21.2838
16167	AGO	Africa	0.0309051	C	19.6171	187.16	20.6947	17.3332	21.4957	16.9996	1007.14	18.1406	44.57	715.8	309.759	453	6.11589	21.2838
16185	AGO	Africa	0.0694789	C	19.6171	187.16	20.6947	17.3332	21.4957	16.9996	1007.14	18.1406	44.57	715.8	309.759	453	6.11589	21.2838
16213	AGO	Africa	0.0198675	G	19.6171	187.16	20.6947	17.3332	21.4957	16.9996	1007.14	18.1406	44.57	715.8	309.759	453	6.11589	21.2838
16223	AGO	Africa	0.940397	C	19.6171	187.16	20.6947	17.3332	21.4957	16.9996	1007.14	18.1406	44.57	715.8	309.759	453	6.11589	21.2838
16271	AGO	Africa	0	T	19.6171	187.16	20.6947	17.3332	21.4957	16.9996	1007.14	18.1406	44.57	715.8	309.759	453	6.11589	21.2838
16274	AGO	Africa	0	G	19.6171	187.16	20.6947	17.3332	21.4957	16.9996	1007.14	18.1406	44.57	715.8	309.759	453	6.11589	21.2838
16278	AGO	Africa	0.410596	C	19.6171	187.16	20.6947	17.3332	21.4957	16.9996	1007.14	18.1406	44.57	715.8	309.759	453	6.11589	21.2838
16295	AGO	Africa	0.00441501	C	19.6171	187.16	20.6947	17.3332	21.4957	16.9996	1007.14	18.1406	44.57	715.8	309.759	453	6.11589	21.2838
16296	AGO	Africa	0	C	19.6171	187.16	20.6947	17.3332	21.4957	16.9996	1007.14	18.1406	44.57	715.8	309.759	453	6.11589	21.2838
16297	AGO	Africa	0	T	19.6171	187.16	20.6947	17.3332	21.4957	16.9996	1007.14	18.1406	44.57	715.8	309.759	453	6.11589	21.2838
16299	AGO	Africa	0	A	19.6171	187.16	20.6947	17.3332	21.4957	16.9996	1007.14	18.1406	44.57	715.8	309.759	453	6.11589	21.2838
16319	AGO	Africa	0.00662252	G	19.6171	187.16	20.6947	17.3332	21.4957	16.9996	1007.14	18.1406	44.57	715.8	309.759	453	6.11589	21.2838
16344	AGO	Africa	0	C	19.6171	187.16	20.6947	17.3332	21.4957	16.9996	1007.14	18.1406	44.57	715.8	309.759	453	6.11589	21.2838
16356	AGO	Africa	0	T	19.6171	187.16	20.6947	17.3332	21.4957	16.9996	1007.14	18.1406	44.57	715.8	309.759	453	6.11589	21.2838
16368	AGO	Africa	0.00220751	T	19.6171	187.16	20.6947	17.3332	21.4957	16.9996	1007.14	18.1406	44.57	715.8	309.759	453	6.11589	21.2838
16391	AGO	Africa	0	G	19.6171	187.16	20.6947	17.3332	21.4957	16.9996	1007.14	18.1406	44.57	715.8	309.759	453	6.11589	21.2838
16482	AGO	Africa	0	A	19.6171	187.16	20.6947	17.3332	21.4957	16.9996	1007.14	18.1406	44.57	715.8	309.759	453	6.11589	21.2838
16519	AGO	Africa	0.675497	T	19.6171	187.16	20.6947	17.3332	21.4957	16.9996	1007.14	18.1406	44.57	715.8	309.759	453	6.11589	21.2838
1700	AGO	Africa	0	T	19.6171	187.16	20.6947	17.3332	21.4957	16.9996	1007.14	18.1406	44.57	715.8	309.759	453	6.11589	21.2838
1719	AGO	Africa	0.0684327	G	19.6171	187.16	20.6947	17.3332	21.4957	16.9996	1007.14	18.1406	44.57	715.8	309.759	453	6.11589	21.2838
1811	AGO	Africa	0.0110375	A	19.6171	187.16	20.6947	17.3332	21.4957	16.9996	1007.14	18.1406	44.57	715.8	309.759	453	6.11589	21.2838
182	AGO	Africa	0.19426	C	19.6171	187.16	20.6947	17.3332	21.4957	16.9996	1007.14	18.1406	44.57	715.8	309.759	453	6.11589	21.2838
189	AGO	Africa	0.498708	A	19.6171	187.16	20.6947	17.3332	21.4957	16.9996	1007.14	18.1406	44.57	715.8	309.759	453	6.11589	21.2838
198	AGO	Africa	0.249448	C	19.6171	187.16	20.6947	17.3332	21.4957	16.9996	1007.14	18.1406	44.57	715.8	309.759	453	6.11589	21.2838
199	AGO	Africa	0.0573951	T	19.6171	187.16	20.6947	17.3332	21.4957	16.9996	1007.14	18.1406	44.57	715.8	309.759	453	6.11589	21.2838
200	AGO	Africa	0.238411	A	19.6171	187.16	20.6947	17.3332	21.4957	16.9996	1007.14	18.1406	44.57	715.8	309.759	453	6.11589	21.2838
207	AGO	Africa	0.145695	G	19.6171	187.16	20.6947	17.3332	21.4957	16.9996	1007.14	18.1406	44.57	715.8	309.759	453	6.11589	21.2838
2259	AGO	Africa	0	C	19.6171	187.16	20.6947	17.3332	21.4957	16.9996	1007.14	18.1406	44.57	715.8	309.759	453	6.11589	21.2838
235	AGO	Africa	0	A	19.6171	187.16	20.6947	17.3332	21.4957	16.9996	1007.14	18.1406	44.57	715.8	309.759	453	6.11589	21.2838
239	AGO	Africa	0	T	19.6171	187.16	20.6947	17.3332	21.4957	16.9996	1007.14	18.1406	44.57	715.8	309.759	453	6.11589	21.2838
2416	AGO	Africa	0.125828	T	19.6171	187.16	20.6947	17.3332	21.4957	16.9996	1007.14	18.1406	44.57	715.8	309.759	453	6.11589	21.2838
248	AGO	Africa	0.00221239	A	19.6171	187.16	20.6947	17.3332	21.4957	16.9996	1007.14	18.1406	44.57	715.8	309.759	453	6.11589	21.2838
250	AGO	Africa	0	T	19.6171	187.16	20.6947	17.3332	21.4957	16.9996	1007.14	18.1406	44.57	715.8	309.759	453	6.11589	21.2838
2758	AGO	Africa	0.567329	G	19.6171	187.16	20.6947	17.3332	21.4957	16.9996	1007.14	18.1406	44.57	715.8	309.759	453	6.11589	21.2838
279	AGO	Africa	0	T	19.6171	187.16	20.6947	17.3332	21.4957	16.9996	1007.14	18.1406	44.57	715.8	309.759	453	6.11589	21.2838
3010	AGO	Africa	0.00883002	G	19.6171	187.16	20.6947	17.3332	21.4957	16.9996	1007.14	18.1406	44.57	715.8	309.759	453	6.11589	21.2838
3027	AGO	Africa	0.00220751	T	19.6171	187.16	20.6947	17.3332	21.4957	16.9996	1007.14	18.1406	44.57	715.8	309.759	453	6.11589	21.2838
310	AGO	Africa	0.384106	T	19.6171	187.16	20.6947	17.3332	21.4957	16.9996	1007.14	18.1406	44.57	715.8	309.759	453	6.11589	21.2838
3316	AGO	Africa	0.0596026	G	19.6171	187.16	20.6947	17.3332	21.4957	16.9996	1007.14	18.1406	44.57	715.8	309.759	453	6.11589	21.2838
3348	AGO	Africa	0	A	19.6171	187.16	20.6947	17.3332	21.4957	16.9996	1007.14	18.1406	44.57	715.8	309.759	453	6.11589	21.2838
3394	AGO	Africa	0	T	19.6171	187.16	20.6947	17.3332	21.4957	16.9996	1007.14	18.1406	44.57	715.8	309.759	453	6.11589	21.2838
3396	AGO	Africa	0.13245	T	19.6171	187.16	20.6947	17.3332	21.4957	16.9996	1007.14	18.1406	44.57	715.8	309.759	453	6.11589	21.2838
3447	AGO	Africa	0	A	19.6171	187.16	20.6947	17.3332	21.4957	16.9996	1007.14	18.1406	44.57	715.8	309.759	453	6.11589	21.2838
3591	AGO	Africa	0.00441501	G	19.6171	187.16	20.6947	17.3332	21.4957	16.9996	1007.14	18.1406	44.57	715.8	309.759	453	6.11589	21.2838
3618	AGO	Africa	0.0772627	T	19.6171	187.16	20.6947	17.3332	21.4957	16.9996	1007.14	18.1406	44.57	715.8	309.759	453	6.11589	21.2838
3693	AGO	Africa	0.01766	G	19.6171	187.16	20.6947	17.3332	21.4957	16.9996	1007.14	18.1406	44.57	715.8	309.759	453	6.11589	21.2838
3705	AGO	Africa	0	G	19.6171	187.16	20.6947	17.3332	21.4957	16.9996	1007.14	18.1406	44.57	715.8	309.759	453	6.11589	21.2838
3741	AGO	Africa	0	C	19.6171	187.16	20.6947	17.3332	21.4957	16.9996	1007.14	18.1406	44.57	715.8	309.759	453	6.11589	21.2838
3915	AGO	Africa	0.00883002	G	19.6171	187.16	20.6947	17.3332	21.4957	16.9996	1007.14	18.1406	44.57	715.8	309.759	453	6.11589	21.2838
3918	AGO	Africa	0.01766	G	19.6171	187.16	20.6947	17.3332	21.4957	16.9996	1007.14	18.1406	44.57	715.8	309.759	453	6.11589	21.2838
3970	AGO	Africa	0	C	19.6171	187.16	20.6947	17.3332	21.4957	16.9996	1007.14	18.1406	44.57	715.8	309.759	453	6.11589	21.2838
4025	AGO	Africa	0.0353201	C	19.6171	187.16	20.6947	17.3332	21.4957	16.9996	1007.14	18.1406	44.57	715.8	309.759	453	6.11589	21.2838
4048	AGO	Africa	0.0110375	G	19.6171	187.16	20.6947	17.3332	21.4957	16.9996	1007.14	18.1406	44.57	715.8	309.759	453	6.11589	21.2838
4117	AGO	Africa	0	T	19.6171	187.16	20.6947	17.3332	21.4957	16.9996	1007.14	18.1406	44.57	715.8	309.759	453	6.11589	21.2838
4164	AGO	Africa	0	A	19.6171	187.16	20.6947	17.3332	21.4957	16.9996	1007.14	18.1406	44.57	715.8	309.759	453	6.11589	21.2838
4218	AGO	Africa	0.13245	T	19.6171	187.16	20.6947	17.3332	21.4957	16.9996	1007.14	18.1406	44.57	715.8	309.759	453	6.11589	21.2838
4248	AGO	Africa	0	T	19.6171	187.16	20.6947	17.3332	21.4957	16.9996	1007.14	18.1406	44.57	715.8	309.759	453	6.11589	21.2838
4312	AGO	Africa	0.410596	C	19.6171	187.16	20.6947	17.3332	21.4957	16.9996	1007.14	18.1406	44.57	715.8	309.759	453	6.11589	21.2838
4491	AGO	Africa	0.00220751	G	19.6171	187.16	20.6947	17.3332	21.4957	16.9996	1007.14	18.1406	44.57	715.8	309.759	453	6.11589	21.2838
4580	AGO	Africa	0.00220751	G	19.6171	187.16	20.6947	17.3332	21.4957	16.9996	1007.14	18.1406	44.57	715.8	309.759	453	6.11589	21.2838
4646	AGO	Africa	0	T	19.6171	187.16	20.6947	17.3332	21.4957	16.9996	1007.14	18.1406	44.57	715.8	309.759	453	6.11589	21.2838
456	AGO	Africa	0.0419426	C	19.6171	187.16	20.6947	17.3332	21.4957	16.9996	1007.14	18.1406	44.57	715.8	309.759	453	6.11589	21.2838
4917	AGO	Africa	0	A	19.6171	187.16	20.6947	17.3332	21.4957	16.9996	1007.14	18.1406	44.57	715.8	309.759	453	6.11589	21.2838
5046	AGO	Africa	0.0198675	G	19.6171	187.16	20.6947	17.3332	21.4957	16.9996	1007.14	18.1406	44.57	715.8	309.759	453	6.11589	21.2838
5108	AGO	Africa	0	T	19.6171	187.16	20.6947	17.3332	21.4957	16.9996	1007.14	18.1406	44.57	715.8	309.759	453	6.11589	21.2838
5153	AGO	Africa	0.0353201	A	19.6171	187.16	20.6947	17.3332	21.4957	16.9996	1007.14	18.1406	44.57	715.8	309.759	453	6.11589	21.2838
499	AGO	Africa	0	G	19.6171	187.16	20.6947	17.3332	21.4957	16.9996	1007.14	18.1406	44.57	715.8	309.759	453	6.11589	21.2838
508	AGO	Africa	0.00220751	A	19.6171	187.16	20.6947	17.3332	21.4957	16.9996	1007.14	18.1406	44.57	715.8	309.759	453	6.11589	21.2838
5351	AGO	Africa	0	A	19.6171	187.16	20.6947	17.3332	21.4957	16.9996	1007.14	18.1406	44.57	715.8	309.759	453	6.11589	21.2838
5360	AGO	Africa	0	C	19.6171	187.16	20.6947	17.3332	21.4957	16.9996	1007.14	18.1406	44.57	715.8	309.759	453	6.11589	21.2838
5375	AGO	Africa	0	C	19.6171	187.16	20.6947	17.3332	21.4957	16.9996	1007.14	18.1406	44.57	715.8	309.759	453	6.11589	21.2838
5460	AGO	Africa	0.183223	G	19.6171	187.16	20.6947	17.3332	21.4957	16.9996	1007.14	18.1406	44.57	715.8	309.759	453	6.11589	21.2838
5585	AGO	Africa	0.00220751	G	19.6171	187.16	20.6947	17.3332	21.4957	16.9996	1007.14	18.1406	44.57	715.8	309.759	453	6.11589	21.2838
5603	AGO	Africa	0.181015	C	19.6171	187.16	20.6947	17.3332	21.4957	16.9996	1007.14	18.1406	44.57	715.8	309.759	453	6.11589	21.2838
5913	AGO	Africa	0	G	19.6171	187.16	20.6947	17.3332	21.4957	16.9996	1007.14	18.1406	44.57	715.8	309.759	453	6.11589	21.2838
5951	AGO	Africa	0.143488	A	19.6171	187.16	20.6947	17.3332	21.4957	16.9996	1007.14	18.1406	44.57	715.8	309.759	453	6.11589	21.2838
6023	AGO	Africa	0	G	19.6171	187.16	20.6947	17.3332	21.4957	16.9996	1007.14	18.1406	44.57	715.8	309.759	453	6.11589	21.2838
6071	AGO	Africa	0.143488	T	19.6171	187.16	20.6947	17.3332	21.4957	16.9996	1007.14	18.1406	44.57	715.8	309.759	453	6.11589	21.2838
6077	AGO	Africa	0	C	19.6171	187.16	20.6947	17.3332	21.4957	16.9996	1007.14	18.1406	44.57	715.8	309.759	453	6.11589	21.2838
6152	AGO	Africa	0.00220751	T	19.6171	187.16	20.6947	17.3332	21.4957	16.9996	1007.14	18.1406	44.57	715.8	309.759	453	6.11589	21.2838
6257	AGO	Africa	0.0684327	G	19.6171	187.16	20.6947	17.3332	21.4957	16.9996	1007.14	18.1406	44.57	715.8	309.759	453	6.11589	21.2838
6392	AGO	Africa	0	T	19.6171	187.16	20.6947	17.3332	21.4957	16.9996	1007.14	18.1406	44.57	715.8	309.759	453	6.11589	21.2838
6455	AGO	Africa	0	C	19.6171	187.16	20.6947	17.3332	21.4957	16.9996	1007.14	18.1406	44.57	715.8	309.759	453	6.11589	21.2838
6671	AGO	Africa	0	T	19.6171	187.16	20.6947	17.3332	21.4957	16.9996	1007.14	18.1406	44.57	715.8	309.759	453	6.11589	21.2838
6680	AGO	Africa	0.013245	T	19.6171	187.16	20.6947	17.3332	21.4957	16.9996	1007.14	18.1406	44.57	715.8	309.759	453	6.11589	21.2838
6734	AGO	Africa	0	G	19.6171	187.16	20.6947	17.3332	21.4957	16.9996	1007.14	18.1406	44.57	715.8	309.759	453	6.11589	21.2838
6752	AGO	Africa	0	A	19.6171	187.16	20.6947	17.3332	21.4957	16.9996	1007.14	18.1406	44.57	715.8	309.759	453	6.11589	21.2838
6755	AGO	Africa	0	G	19.6171	187.16	20.6947	17.3332	21.4957	16.9996	1007.14	18.1406	44.57	715.8	309.759	453	6.11589	21.2838
6776	AGO	Africa	0	T	19.6171	187.16	20.6947	17.3332	21.4957	16.9996	1007.14	18.1406	44.57	715.8	309.759	453	6.11589	21.2838
6815	AGO	Africa	0.211921	T	19.6171	187.16	20.6947	17.3332	21.4957	16.9996	1007.14	18.1406	44.57	715.8	309.759	453	6.11589	21.2838
7076	AGO	Africa	0.0463576	A	19.6171	187.16	20.6947	17.3332	21.4957	16.9996	1007.14	18.1406	44.57	715.8	309.759	453	6.11589	21.2838
7146	AGO	Africa	0.571744	A	19.6171	187.16	20.6947	17.3332	21.4957	16.9996	1007.14	18.1406	44.57	715.8	309.759	453	6.11589	21.2838
7337	AGO	Africa	0.0507726	G	19.6171	187.16	20.6947	17.3332	21.4957	16.9996	1007.14	18.1406	44.57	715.8	309.759	453	6.11589	21.2838
7389	AGO	Africa	0.161148	T	19.6171	187.16	20.6947	17.3332	21.4957	16.9996	1007.14	18.1406	44.57	715.8	309.759	453	6.11589	21.2838
7424	AGO	Africa	0.0750552	A	19.6171	187.16	20.6947	17.3332	21.4957	16.9996	1007.14	18.1406	44.57	715.8	309.759	453	6.11589	21.2838
7600	AGO	Africa	0	G	19.6171	187.16	20.6947	17.3332	21.4957	16.9996	1007.14	18.1406	44.57	715.8	309.759	453	6.11589	21.2838
7684	AGO	Africa	0	T	19.6171	187.16	20.6947	17.3332	21.4957	16.9996	1007.14	18.1406	44.57	715.8	309.759	453	6.11589	21.2838
7771	AGO	Africa	0.0286976	A	19.6171	187.16	20.6947	17.3332	21.4957	16.9996	1007.14	18.1406	44.57	715.8	309.759	453	6.11589	21.2838
7805	AGO	Africa	0	G	19.6171	187.16	20.6947	17.3332	21.4957	16.9996	1007.14	18.1406	44.57	715.8	309.759	453	6.11589	21.2838
7853	AGO	Africa	0	G	19.6171	187.16	20.6947	17.3332	21.4957	16.9996	1007.14	18.1406	44.57	715.8	309.759	453	6.11589	21.2838
750	AGO	Africa	0.984547	A	19.6171	187.16	20.6947	17.3332	21.4957	16.9996	1007.14	18.1406	44.57	715.8	309.759	453	6.11589	21.2838
8020	AGO	Africa	0	G	19.6171	187.16	20.6947	17.3332	21.4957	16.9996	1007.14	18.1406	44.57	715.8	309.759	453	6.11589	21.2838
8027	AGO	Africa	0.15011	G	19.6171	187.16	20.6947	17.3332	21.4957	16.9996	1007.14	18.1406	44.57	715.8	309.759	453	6.11589	21.2838
8206	AGO	Africa	0.0684327	G	19.6171	187.16	20.6947	17.3332	21.4957	16.9996	1007.14	18.1406	44.57	715.8	309.759	453	6.11589	21.2838
8251	AGO	Africa	0.293598	G	19.6171	187.16	20.6947	17.3332	21.4957	16.9996	1007.14	18.1406	44.57	715.8	309.759	453	6.11589	21.2838
8460	AGO	Africa	0.0684327	A	19.6171	187.16	20.6947	17.3332	21.4957	16.9996	1007.14	18.1406	44.57	715.8	309.759	453	6.11589	21.2838
813	AGO	Africa	0	A	19.6171	187.16	20.6947	17.3332	21.4957	16.9996	1007.14	18.1406	44.57	715.8	309.759	453	6.11589	21.2838
8572	AGO	Africa	0	G	19.6171	187.16	20.6947	17.3332	21.4957	16.9996	1007.14	18.1406	44.57	715.8	309.759	453	6.11589	21.2838
8584	AGO	Africa	0	G	19.6171	187.16	20.6947	17.3332	21.4957	16.9996	1007.14	18.1406	44.57	715.8	309.759	453	6.11589	21.2838
827	AGO	Africa	0	A	19.6171	187.16	20.6947	17.3332	21.4957	16.9996	1007.14	18.1406	44.57	715.8	309.759	453	6.11589	21.2838
8655	AGO	Africa	0.571744	C	19.6171	187.16	20.6947	17.3332	21.4957	16.9996	1007.14	18.1406	44.57	715.8	309.759	453	6.11589	21.2838
8701	AGO	Africa	0.995585	A	19.6171	187.16	20.6947	17.3332	21.4957	16.9996	1007.14	18.1406	44.57	715.8	309.759	453	6.11589	21.2838
8790	AGO	Africa	0.00441501	G	19.6171	187.16	20.6947	17.3332	21.4957	16.9996	1007.14	18.1406	44.57	715.8	309.759	453	6.11589	21.2838
8877	AGO	Africa	0.0463576	T	19.6171	187.16	20.6947	17.3332	21.4957	16.9996	1007.14	18.1406	44.57	715.8	309.759	453	6.11589	21.2838
9042	AGO	Africa	0.410596	C	19.6171	187.16	20.6947	17.3332	21.4957	16.9996	1007.14	18.1406	44.57	715.8	309.759	453	6.11589	21.2838
9053	AGO	Africa	0	G	19.6171	187.16	20.6947	17.3332	21.4957	16.9996	1007.14	18.1406	44.57	715.8	309.759	453	6.11589	21.2838
9254	AGO	Africa	0.0507726	A	19.6171	187.16	20.6947	17.3332	21.4957	16.9996	1007.14	18.1406	44.57	715.8	309.759	453	6.11589	21.2838
9347	AGO	Africa	0.410596	A	19.6171	187.16	20.6947	17.3332	21.4957	16.9996	1007.14	18.1406	44.57	715.8	309.759	453	6.11589	21.2838
9380	AGO	Africa	0.00220751	G	19.6171	187.16	20.6947	17.3332	21.4957	16.9996	1007.14	18.1406	44.57	715.8	309.759	453	6.11589	21.2838
9438	AGO	Africa	0.0309051	G	19.6171	187.16	20.6947	17.3332	21.4957	16.9996	1007.14	18.1406	44.57	715.8	309.759	453	6.11589	21.2838
9468	AGO	Africa	0	A	19.6171	187.16	20.6947	17.3332	21.4957	16.9996	1007.14	18.1406	44.57	715.8	309.759	453	6.11589	21.2838
9656	AGO	Africa	0	T	19.6171	187.16	20.6947	17.3332	21.4957	16.9996	1007.14	18.1406	44.57	715.8	309.759	453	6.11589	21.2838
9667	AGO	Africa	0	A	19.6171	187.16	20.6947	17.3332	21.4957	16.9996	1007.14	18.1406	44.57	715.8	309.759	453	6.11589	21.2838
9932	AGO	Africa	0	G	19.6171	187.16	20.6947	17.3332	21.4957	16.9996	1007.14	18.1406	44.57	715.8	309.759	453	6.11589	21.2838
9947	ARG	South America	0	G	13.241	482.296	15.3255	9.6262	18.9436	7.08808	473.814	42.5216	60.443	413.571	158.109	112	4.7185	10.583
9950	ARG	South America	0.223214	T	13.241	482.296	15.3255	9.6262	18.9436	7.08808	473.814	42.5216	60.443	413.571	158.109	112	4.7185	10.583
10034	ARG	South America	0	T	13.241	482.296	15.3255	9.6262	18.9436	7.08808	473.814	42.5216	60.443	413.571	158.109	112	4.7185	10.583
10084	ARG	South America	0	T	13.241	482.296	15.3255	9.6262	18.9436	7.08808	473.814	42.5216	60.443	413.571	158.109	112	4.7185	10.583
980	ARG	South America	0	T	13.241	482.296	15.3255	9.6262	18.9436	7.08808	473.814	42.5216	60.443	413.571	158.109	112	4.7185	10.583
10238	ARG	South America	0	T	13.241	482.296	15.3255	9.6262	18.9436	7.08808	473.814	42.5216	60.443	413.571	158.109	112	4.7185	10.583
10321	ARG	South America	0	T	13.241	482.296	15.3255	9.6262	18.9436	7.08808	473.814	42.5216	60.443	413.571	158.109	112	4.7185	10.583
1018	ARG	South America	0	G	13.241	482.296	15.3255	9.6262	18.9436	7.08808	473.814	42.5216	60.443	413.571	158.109	112	4.7185	10.583
10609	ARG	South America	0	T	13.241	482.296	15.3255	9.6262	18.9436	7.08808	473.814	42.5216	60.443	413.571	158.109	112	4.7185	10.583
10688	ARG	South America	0	G	13.241	482.296	15.3255	9.6262	18.9436	7.08808	473.814	42.5216	60.443	413.571	158.109	112	4.7185	10.583
10873	ARG	South America	0.598214	T	13.241	482.296	15.3255	9.6262	18.9436	7.08808	473.814	42.5216	60.443	413.571	158.109	112	4.7185	10.583
10915	ARG	South America	0.00892857	T	13.241	482.296	15.3255	9.6262	18.9436	7.08808	473.814	42.5216	60.443	413.571	158.109	112	4.7185	10.583
11143	ARG	South America	0	C	13.241	482.296	15.3255	9.6262	18.9436	7.08808	473.814	42.5216	60.443	413.571	158.109	112	4.7185	10.583
11176	ARG	South America	0	G	13.241	482.296	15.3255	9.6262	18.9436	7.08808	473.814	42.5216	60.443	413.571	158.109	112	4.7185	10.583
1107	ARG	South America	0	T	13.241	482.296	15.3255	9.6262	18.9436	7.08808	473.814	42.5216	60.443	413.571	158.109	112	4.7185	10.583
11467	ARG	South America	0	A	13.241	482.296	15.3255	9.6262	18.9436	7.08808	473.814	42.5216	60.443	413.571	158.109	112	4.7185	10.583
11485	ARG	South America	0	T	13.241	482.296	15.3255	9.6262	18.9436	7.08808	473.814	42.5216	60.443	413.571	158.109	112	4.7185	10.583
11674	ARG	South America	0	C	13.241	482.296	15.3255	9.6262	18.9436	7.08808	473.814	42.5216	60.443	413.571	158.109	112	4.7185	10.583
11944	ARG	South America	0	T	13.241	482.296	15.3255	9.6262	18.9436	7.08808	473.814	42.5216	60.443	413.571	158.109	112	4.7185	10.583
11947	ARG	South America	0	A	13.241	482.296	15.3255	9.6262	18.9436	7.08808	473.814	42.5216	60.443	413.571	158.109	112	4.7185	10.583
11969	ARG	South America	0	G	13.241	482.296	15.3255	9.6262	18.9436	7.08808	473.814	42.5216	60.443	413.571	158.109	112	4.7185	10.583
12007	ARG	South America	0.151786	G	13.241	482.296	15.3255	9.6262	18.9436	7.08808	473.814	42.5216	60.443	413.571	158.109	112	4.7185	10.583
12172	ARG	South America	0	A	13.241	482.296	15.3255	9.6262	18.9436	7.08808	473.814	42.5216	60.443	413.571	158.109	112	4.7185	10.583
12235	ARG	South America	0	T	13.241	482.296	15.3255	9.6262	18.9436	7.08808	473.814	42.5216	60.443	413.571	158.109	112	4.7185	10.583
12346	ARG	South America	0	C	13.241	482.296	15.3255	9.6262	18.9436	7.08808	473.814	42.5216	60.443	413.571	158.109	112	4.7185	10.583
12358	ARG	South America	0	A	13.241	482.296	15.3255	9.6262	18.9436	7.08808	473.814	42.5216	60.443	413.571	158.109	112	4.7185	10.583
12403	ARG	South America	0	C	13.241	482.296	15.3255	9.6262	18.9436	7.08808	473.814	42.5216	60.443	413.571	158.109	112	4.7185	10.583
12406	ARG	South America	0	G	13.241	482.296	15.3255	9.6262	18.9436	7.08808	473.814	42.5216	60.443	413.571	158.109	112	4.7185	10.583
12414	ARG	South America	0	T	13.241	482.296	15.3255	9.6262	18.9436	7.08808	473.814	42.5216	60.443	413.571	158.109	112	4.7185	10.583
12618	ARG	South America	0	G	13.241	482.296	15.3255	9.6262	18.9436	7.08808	473.814	42.5216	60.443	413.571	158.109	112	4.7185	10.583
12672	ARG	South America	0	A	13.241	482.296	15.3255	9.6262	18.9436	7.08808	473.814	42.5216	60.443	413.571	158.109	112	4.7185	10.583
12720	ARG	South America	0	A	13.241	482.296	15.3255	9.6262	18.9436	7.08808	473.814	42.5216	60.443	413.571	158.109	112	4.7185	10.583
12771	ARG	South America	0	G	13.241	482.296	15.3255	9.6262	18.9436	7.08808	473.814	42.5216	60.443	413.571	158.109	112	4.7185	10.583
1243	ARG	South America	0	T	13.241	482.296	15.3255	9.6262	18.9436	7.08808	473.814	42.5216	60.443	413.571	158.109	112	4.7185	10.583
12882	ARG	South America	0	C	13.241	482.296	15.3255	9.6262	18.9436	7.08808	473.814	42.5216	60.443	413.571	158.109	112	4.7185	10.583
12940	ARG	South America	0	G	13.241	482.296	15.3255	9.6262	18.9436	7.08808	473.814	42.5216	60.443	413.571	158.109	112	4.7185	10.583
13506	ARG	South America	0	C	13.241	482.296	15.3255	9.6262	18.9436	7.08808	473.814	42.5216	60.443	413.571	158.109	112	4.7185	10.583
13734	ARG	South America	0	T	13.241	482.296	15.3255	9.6262	18.9436	7.08808	473.814	42.5216	60.443	413.571	158.109	112	4.7185	10.583
13743	ARG	South America	0.0178571	T	13.241	482.296	15.3255	9.6262	18.9436	7.08808	473.814	42.5216	60.443	413.571	158.109	112	4.7185	10.583
13759	ARG	South America	0	G	13.241	482.296	15.3255	9.6262	18.9436	7.08808	473.814	42.5216	60.443	413.571	158.109	112	4.7185	10.583
13886	ARG	South America	0	T	13.241	482.296	15.3255	9.6262	18.9436	7.08808	473.814	42.5216	60.443	413.571	158.109	112	4.7185	10.583
14007	ARG	South America	0	A	13.241	482.296	15.3255	9.6262	18.9436	7.08808	473.814	42.5216	60.443	413.571	158.109	112	4.7185	10.583
14025	ARG	South America	0	T	13.241	482.296	15.3255	9.6262	18.9436	7.08808	473.814	42.5216	60.443	413.571	158.109	112	4.7185	10.583
14110	ARG	South America	0.00892857	T	13.241	482.296	15.3255	9.6262	18.9436	7.08808	473.814	42.5216	60.443	413.571	158.109	112	4.7185	10.583
14152	ARG	South America	0	A	13.241	482.296	15.3255	9.6262	18.9436	7.08808	473.814	42.5216	60.443	413.571	158.109	112	4.7185	10.583
14212	ARG	South America	0	T	13.241	482.296	15.3255	9.6262	18.9436	7.08808	473.814	42.5216	60.443	413.571	158.109	112	4.7185	10.583
14233	ARG	South America	0	A	13.241	482.296	15.3255	9.6262	18.9436	7.08808	473.814	42.5216	60.443	413.571	158.109	112	4.7185	10.583
14284	ARG	South America	0	C	13.241	482.296	15.3255	9.6262	18.9436	7.08808	473.814	42.5216	60.443	413.571	158.109	112	4.7185	10.583
14305	ARG	South America	0	G	13.241	482.296	15.3255	9.6262	18.9436	7.08808	473.814	42.5216	60.443	413.571	158.109	112	4.7185	10.583
14569	ARG	South America	0	G	13.241	482.296	15.3255	9.6262	18.9436	7.08808	473.814	42.5216	60.443	413.571	158.109	112	4.7185	10.583
14587	ARG	South America	0.0357143	A	13.241	482.296	15.3255	9.6262	18.9436	7.08808	473.814	42.5216	60.443	413.571	158.109	112	4.7185	10.583
14793	ARG	South America	0	A	13.241	482.296	15.3255	9.6262	18.9436	7.08808	473.814	42.5216	60.443	413.571	158.109	112	4.7185	10.583
15110	ARG	South America	0.00892857	G	13.241	482.296	15.3255	9.6262	18.9436	7.08808	473.814	42.5216	60.443	413.571	158.109	112	4.7185	10.583
15218	ARG	South America	0	A	13.241	482.296	15.3255	9.6262	18.9436	7.08808	473.814	42.5216	60.443	413.571	158.109	112	4.7185	10.583
15301	ARG	South America	0.616071	G	13.241	482.296	15.3255	9.6262	18.9436	7.08808	473.814	42.5216	60.443	413.571	158.109	112	4.7185	10.583
15323	ARG	South America	0	G	13.241	482.296	15.3255	9.6262	18.9436	7.08808	473.814	42.5216	60.443	413.571	158.109	112	4.7185	10.583
15326	ARG	South America	1	A	13.241	482.296	15.3255	9.6262	18.9436	7.08808	473.814	42.5216	60.443	413.571	158.109	112	4.7185	10.583
150	ARG	South America	0.00892857	C	13.241	482.296	15.3255	9.6262	18.9436	7.08808	473.814	42.5216	60.443	413.571	158.109	112	4.7185	10.583
15346	ARG	South America	0	G	13.241	482.296	15.3255	9.6262	18.9436	7.08808	473.814	42.5216	60.443	413.571	158.109	112	4.7185	10.583
15431	ARG	South America	0	G	13.241	482.296	15.3255	9.6262	18.9436	7.08808	473.814	42.5216	60.443	413.571	158.109	112	4.7185	10.583
15440	ARG	South America	0.0178571	T	13.241	482.296	15.3255	9.6262	18.9436	7.08808	473.814	42.5216	60.443	413.571	158.109	112	4.7185	10.583
15454	ARG	South America	0	T	13.241	482.296	15.3255	9.6262	18.9436	7.08808	473.814	42.5216	60.443	413.571	158.109	112	4.7185	10.583
15466	ARG	South America	0.00892857	G	13.241	482.296	15.3255	9.6262	18.9436	7.08808	473.814	42.5216	60.443	413.571	158.109	112	4.7185	10.583
15497	ARG	South America	0	G	13.241	482.296	15.3255	9.6262	18.9436	7.08808	473.814	42.5216	60.443	413.571	158.109	112	4.7185	10.583
152	ARG	South America	0.196429	T	13.241	482.296	15.3255	9.6262	18.9436	7.08808	473.814	42.5216	60.443	413.571	158.109	112	4.7185	10.583
15607	ARG	South America	0.00892857	A	13.241	482.296	15.3255	9.6262	18.9436	7.08808	473.814	42.5216	60.443	413.571	158.109	112	4.7185	10.583
153	ARG	South America	0.169643	A	13.241	482.296	15.3255	9.6262	18.9436	7.08808	473.814	42.5216	60.443	413.571	158.109	112	4.7185	10.583
15670	ARG	South America	0	T	13.241	482.296	15.3255	9.6262	18.9436	7.08808	473.814	42.5216	60.443	413.571	158.109	112	4.7185	10.583
15758	ARG	South America	0	A	13.241	482.296	15.3255	9.6262	18.9436	7.08808	473.814	42.5216	60.443	413.571	158.109	112	4.7185	10.583
15784	ARG	South America	0	T	13.241	482.296	15.3255	9.6262	18.9436	7.08808	473.814	42.5216	60.443	413.571	158.109	112	4.7185	10.583
15904	ARG	South America	0	C	13.241	482.296	15.3255	9.6262	18.9436	7.08808	473.814	42.5216	60.443	413.571	158.109	112	4.7185	10.583
15924	ARG	South America	0	A	13.241	482.296	15.3255	9.6262	18.9436	7.08808	473.814	42.5216	60.443	413.571	158.109	112	4.7185	10.583
15942	ARG	South America	0	T	13.241	482.296	15.3255	9.6262	18.9436	7.08808	473.814	42.5216	60.443	413.571	158.109	112	4.7185	10.583
16086	ARG	South America	0.0178571	T	13.241	482.296	15.3255	9.6262	18.9436	7.08808	473.814	42.5216	60.443	413.571	158.109	112	4.7185	10.583
16126	ARG	South America	0.00892857	T	13.241	482.296	15.3255	9.6262	18.9436	7.08808	473.814	42.5216	60.443	413.571	158.109	112	4.7185	10.583
16136	ARG	South America	0.0267857	T	13.241	482.296	15.3255	9.6262	18.9436	7.08808	473.814	42.5216	60.443	413.571	158.109	112	4.7185	10.583
16140	ARG	South America	0	T	13.241	482.296	15.3255	9.6262	18.9436	7.08808	473.814	42.5216	60.443	413.571	158.109	112	4.7185	10.583
16145	ARG	South America	0.00892857	G	13.241	482.296	15.3255	9.6262	18.9436	7.08808	473.814	42.5216	60.443	413.571	158.109	112	4.7185	10.583
16153	ARG	South America	0	G	13.241	482.296	15.3255	9.6262	18.9436	7.08808	473.814	42.5216	60.443	413.571	158.109	112	4.7185	10.583
16167	ARG	South America	0	C	13.241	482.296	15.3255	9.6262	18.9436	7.08808	473.814	42.5216	60.443	413.571	158.109	112	4.7185	10.583
16185	ARG	South America	0	C	13.241	482.296	15.3255	9.6262	18.9436	7.08808	473.814	42.5216	60.443	413.571	158.109	112	4.7185	10.583
16213	ARG	South America	0	G	13.241	482.296	15.3255	9.6262	18.9436	7.08808	473.814	42.5216	60.443	413.571	158.109	112	4.7185	10.583
16223	ARG	South America	0.758929	C	13.241	482.296	15.3255	9.6262	18.9436	7.08808	473.814	42.5216	60.443	413.571	158.109	112	4.7185	10.583
16271	ARG	South America	0.00892857	T	13.241	482.296	15.3255	9.6262	18.9436	7.08808	473.814	42.5216	60.443	413.571	158.109	112	4.7185	10.583
16274	ARG	South America	0.00892857	G	13.241	482.296	15.3255	9.6262	18.9436	7.08808	473.814	42.5216	60.443	413.571	158.109	112	4.7185	10.583
16278	ARG	South America	0.00892857	C	13.241	482.296	15.3255	9.6262	18.9436	7.08808	473.814	42.5216	60.443	413.571	158.109	112	4.7185	10.583
16295	ARG	South America	0	C	13.241	482.296	15.3255	9.6262	18.9436	7.08808	473.814	42.5216	60.443	413.571	158.109	112	4.7185	10.583
16296	ARG	South America	0	C	13.241	482.296	15.3255	9.6262	18.9436	7.08808	473.814	42.5216	60.443	413.571	158.109	112	4.7185	10.583
16297	ARG	South America	0	T	13.241	482.296	15.3255	9.6262	18.9436	7.08808	473.814	42.5216	60.443	413.571	158.109	112	4.7185	10.583
16299	ARG	South America	0	A	13.241	482.296	15.3255	9.6262	18.9436	7.08808	473.814	42.5216	60.443	413.571	158.109	112	4.7185	10.583
16319	ARG	South America	0.151786	G	13.241	482.296	15.3255	9.6262	18.9436	7.08808	473.814	42.5216	60.443	413.571	158.109	112	4.7185	10.583
16344	ARG	South America	0.00892857	C	13.241	482.296	15.3255	9.6262	18.9436	7.08808	473.814	42.5216	60.443	413.571	158.109	112	4.7185	10.583
16356	ARG	South America	0	T	13.241	482.296	15.3255	9.6262	18.9436	7.08808	473.814	42.5216	60.443	413.571	158.109	112	4.7185	10.583
16368	ARG	South America	0.00892857	T	13.241	482.296	15.3255	9.6262	18.9436	7.08808	473.814	42.5216	60.443	413.571	158.109	112	4.7185	10.583
16391	ARG	South America	0.00892857	G	13.241	482.296	15.3255	9.6262	18.9436	7.08808	473.814	42.5216	60.443	413.571	158.109	112	4.7185	10.583
16482	ARG	South America	0	A	13.241	482.296	15.3255	9.6262	18.9436	7.08808	473.814	42.5216	60.443	413.571	158.109	112	4.7185	10.583
16519	ARG	South America	0.348214	T	13.241	482.296	15.3255	9.6262	18.9436	7.08808	473.814	42.5216	60.443	413.571	158.109	112	4.7185	10.583
1700	ARG	South America	0	T	13.241	482.296	15.3255	9.6262	18.9436	7.08808	473.814	42.5216	60.443	413.571	158.109	112	4.7185	10.583
1719	ARG	South America	0.00892857	G	13.241	482.296	15.3255	9.6262	18.9436	7.08808	473.814	42.5216	60.443	413.571	158.109	112	4.7185	10.583
1811	ARG	South America	0	A	13.241	482.296	15.3255	9.6262	18.9436	7.08808	473.814	42.5216	60.443	413.571	158.109	112	4.7185	10.583
182	ARG	South America	0	C	13.241	482.296	15.3255	9.6262	18.9436	7.08808	473.814	42.5216	60.443	413.571	158.109	112	4.7185	10.583
189	ARG	South America	0	A	13.241	482.296	15.3255	9.6262	18.9436	7.08808	473.814	42.5216	60.443	413.571	158.109	112	4.7185	10.583
198	ARG	South America	0	C	13.241	482.296	15.3255	9.6262	18.9436	7.08808	473.814	42.5216	60.443	413.571	158.109	112	4.7185	10.583
199	ARG	South America	0.00892857	T	13.241	482.296	15.3255	9.6262	18.9436	7.08808	473.814	42.5216	60.443	413.571	158.109	112	4.7185	10.583
200	ARG	South America	0.00892857	A	13.241	482.296	15.3255	9.6262	18.9436	7.08808	473.814	42.5216	60.443	413.571	158.109	112	4.7185	10.583
207	ARG	South America	0.151786	G	13.241	482.296	15.3255	9.6262	18.9436	7.08808	473.814	42.5216	60.443	413.571	158.109	112	4.7185	10.583
2259	ARG	South America	0	C	13.241	482.296	15.3255	9.6262	18.9436	7.08808	473.814	42.5216	60.443	413.571	158.109	112	4.7185	10.583
235	ARG	South America	0.151786	A	13.241	482.296	15.3255	9.6262	18.9436	7.08808	473.814	42.5216	60.443	413.571	158.109	112	4.7185	10.583
239	ARG	South America	0	T	13.241	482.296	15.3255	9.6262	18.9436	7.08808	473.814	42.5216	60.443	413.571	158.109	112	4.7185	10.583
2416	ARG	South America	0	T	13.241	482.296	15.3255	9.6262	18.9436	7.08808	473.814	42.5216	60.443	413.571	158.109	112	4.7185	10.583
248	ARG	South America	0.357143	A	13.241	482.296	15.3255	9.6262	18.9436	7.08808	473.814	42.5216	60.443	413.571	158.109	112	4.7185	10.583
250	ARG	South America	0	T	13.241	482.296	15.3255	9.6262	18.9436	7.08808	473.814	42.5216	60.443	413.571	158.109	112	4.7185	10.583
2758	ARG	South America	0	G	13.241	482.296	15.3255	9.6262	18.9436	7.08808	473.814	42.5216	60.443	413.571	158.109	112	4.7185	10.583
279	ARG	South America	0	T	13.241	482.296	15.3255	9.6262	18.9436	7.08808	473.814	42.5216	60.443	413.571	158.109	112	4.7185	10.583
3010	ARG	South America	0.258929	G	13.241	482.296	15.3255	9.6262	18.9436	7.08808	473.814	42.5216	60.443	413.571	158.109	112	4.7185	10.583
3027	ARG	South America	0	T	13.241	482.296	15.3255	9.6262	18.9436	7.08808	473.814	42.5216	60.443	413.571	158.109	112	4.7185	10.583
310	ARG	South America	0.232143	T	13.241	482.296	15.3255	9.6262	18.9436	7.08808	473.814	42.5216	60.443	413.571	158.109	112	4.7185	10.583
3316	ARG	South America	0.0803571	G	13.241	482.296	15.3255	9.6262	18.9436	7.08808	473.814	42.5216	60.443	413.571	158.109	112	4.7185	10.583
3348	ARG	South America	0	A	13.241	482.296	15.3255	9.6262	18.9436	7.08808	473.814	42.5216	60.443	413.571	158.109	112	4.7185	10.583
3394	ARG	South America	0	T	13.241	482.296	15.3255	9.6262	18.9436	7.08808	473.814	42.5216	60.443	413.571	158.109	112	4.7185	10.583
3396	ARG	South America	0.0357143	T	13.241	482.296	15.3255	9.6262	18.9436	7.08808	473.814	42.5216	60.443	413.571	158.109	112	4.7185	10.583
3447	ARG	South America	0	A	13.241	482.296	15.3255	9.6262	18.9436	7.08808	473.814	42.5216	60.443	413.571	158.109	112	4.7185	10.583
3591	ARG	South America	0.00892857	G	13.241	482.296	15.3255	9.6262	18.9436	7.08808	473.814	42.5216	60.443	413.571	158.109	112	4.7185	10.583
3618	ARG	South America	0	T	13.241	482.296	15.3255	9.6262	18.9436	7.08808	473.814	42.5216	60.443	413.571	158.109	112	4.7185	10.583
3693	ARG	South America	0	G	13.241	482.296	15.3255	9.6262	18.9436	7.08808	473.814	42.5216	60.443	413.571	158.109	112	4.7185	10.583
3705	ARG	South America	0	G	13.241	482.296	15.3255	9.6262	18.9436	7.08808	473.814	42.5216	60.443	413.571	158.109	112	4.7185	10.583
3741	ARG	South America	0	C	13.241	482.296	15.3255	9.6262	18.9436	7.08808	473.814	42.5216	60.443	413.571	158.109	112	4.7185	10.583
3915	ARG	South America	0	G	13.241	482.296	15.3255	9.6262	18.9436	7.08808	473.814	42.5216	60.443	413.571	158.109	112	4.7185	10.583
3918	ARG	South America	0	G	13.241	482.296	15.3255	9.6262	18.9436	7.08808	473.814	42.5216	60.443	413.571	158.109	112	4.7185	10.583
3970	ARG	South America	0	C	13.241	482.296	15.3255	9.6262	18.9436	7.08808	473.814	42.5216	60.443	413.571	158.109	112	4.7185	10.583
4025	ARG	South America	0.0357143	C	13.241	482.296	15.3255	9.6262	18.9436	7.08808	473.814	42.5216	60.443	413.571	158.109	112	4.7185	10.583
4048	ARG	South America	0.00892857	G	13.241	482.296	15.3255	9.6262	18.9436	7.08808	473.814	42.5216	60.443	413.571	158.109	112	4.7185	10.583
4117	ARG	South America	0	T	13.241	482.296	15.3255	9.6262	18.9436	7.08808	473.814	42.5216	60.443	413.571	158.109	112	4.7185	10.583
4164	ARG	South America	0	A	13.241	482.296	15.3255	9.6262	18.9436	7.08808	473.814	42.5216	60.443	413.571	158.109	112	4.7185	10.583
4218	ARG	South America	0	T	13.241	482.296	15.3255	9.6262	18.9436	7.08808	473.814	42.5216	60.443	413.571	158.109	112	4.7185	10.583
4248	ARG	South America	0.151786	T	13.241	482.296	15.3255	9.6262	18.9436	7.08808	473.814	42.5216	60.443	413.571	158.109	112	4.7185	10.583
4312	ARG	South America	0	C	13.241	482.296	15.3255	9.6262	18.9436	7.08808	473.814	42.5216	60.443	413.571	158.109	112	4.7185	10.583
4491	ARG	South America	0	G	13.241	482.296	15.3255	9.6262	18.9436	7.08808	473.814	42.5216	60.443	413.571	158.109	112	4.7185	10.583
4580	ARG	South America	0	G	13.241	482.296	15.3255	9.6262	18.9436	7.08808	473.814	42.5216	60.443	413.571	158.109	112	4.7185	10.583
4646	ARG	South America	0	T	13.241	482.296	15.3255	9.6262	18.9436	7.08808	473.814	42.5216	60.443	413.571	158.109	112	4.7185	10.583
456	ARG	South America	0	C	13.241	482.296	15.3255	9.6262	18.9436	7.08808	473.814	42.5216	60.443	413.571	158.109	112	4.7185	10.583
4917	ARG	South America	0.00892857	A	13.241	482.296	15.3255	9.6262	18.9436	7.08808	473.814	42.5216	60.443	413.571	158.109	112	4.7185	10.583
5046	ARG	South America	0	G	13.241	482.296	15.3255	9.6262	18.9436	7.08808	473.814	42.5216	60.443	413.571	158.109	112	4.7185	10.583
5108	ARG	South America	0	T	13.241	482.296	15.3255	9.6262	18.9436	7.08808	473.814	42.5216	60.443	413.571	158.109	112	4.7185	10.583
5153	ARG	South America	0	A	13.241	482.296	15.3255	9.6262	18.9436	7.08808	473.814	42.5216	60.443	413.571	158.109	112	4.7185	10.583
499	ARG	South America	0.223214	G	13.241	482.296	15.3255	9.6262	18.9436	7.08808	473.814	42.5216	60.443	413.571	158.109	112	4.7185	10.583
508	ARG	South America	0	A	13.241	482.296	15.3255	9.6262	18.9436	7.08808	473.814	42.5216	60.443	413.571	158.109	112	4.7185	10.583
5351	ARG	South America	0	A	13.241	482.296	15.3255	9.6262	18.9436	7.08808	473.814	42.5216	60.443	413.571	158.109	112	4.7185	10.583
5360	ARG	South America	0	C	13.241	482.296	15.3255	9.6262	18.9436	7.08808	473.814	42.5216	60.443	413.571	158.109	112	4.7185	10.583
5375	ARG	South America	0	C	13.241	482.296	15.3255	9.6262	18.9436	7.08808	473.814	42.5216	60.443	413.571	158.109	112	4.7185	10.583
5460	ARG	South America	0	G	13.241	482.296	15.3255	9.6262	18.9436	7.08808	473.814	42.5216	60.443	413.571	158.109	112	4.7185	10.583
5585	ARG	South America	0	G	13.241	482.296	15.3255	9.6262	18.9436	7.08808	473.814	42.5216	60.443	413.571	158.109	112	4.7185	10.583
5603	ARG	South America	0	C	13.241	482.296	15.3255	9.6262	18.9436	7.08808	473.814	42.5216	60.443	413.571	158.109	112	4.7185	10.583
5913	ARG	South America	0	G	13.241	482.296	15.3255	9.6262	18.9436	7.08808	473.814	42.5216	60.443	413.571	158.109	112	4.7185	10.583
5951	ARG	South America	0	A	13.241	482.296	15.3255	9.6262	18.9436	7.08808	473.814	42.5216	60.443	413.571	158.109	112	4.7185	10.583
6023	ARG	South America	0	G	13.241	482.296	15.3255	9.6262	18.9436	7.08808	473.814	42.5216	60.443	413.571	158.109	112	4.7185	10.583
6071	ARG	South America	0	T	13.241	482.296	15.3255	9.6262	18.9436	7.08808	473.814	42.5216	60.443	413.571	158.109	112	4.7185	10.583
6077	ARG	South America	0	C	13.241	482.296	15.3255	9.6262	18.9436	7.08808	473.814	42.5216	60.443	413.571	158.109	112	4.7185	10.583
6152	ARG	South America	0	T	13.241	482.296	15.3255	9.6262	18.9436	7.08808	473.814	42.5216	60.443	413.571	158.109	112	4.7185	10.583
6257	ARG	South America	0.00892857	G	13.241	482.296	15.3255	9.6262	18.9436	7.08808	473.814	42.5216	60.443	413.571	158.109	112	4.7185	10.583
6392	ARG	South America	0	T	13.241	482.296	15.3255	9.6262	18.9436	7.08808	473.814	42.5216	60.443	413.571	158.109	112	4.7185	10.583
6455	ARG	South America	0	C	13.241	482.296	15.3255	9.6262	18.9436	7.08808	473.814	42.5216	60.443	413.571	158.109	112	4.7185	10.583
6671	ARG	South America	0	T	13.241	482.296	15.3255	9.6262	18.9436	7.08808	473.814	42.5216	60.443	413.571	158.109	112	4.7185	10.583
6680	ARG	South America	0	T	13.241	482.296	15.3255	9.6262	18.9436	7.08808	473.814	42.5216	60.443	413.571	158.109	112	4.7185	10.583
6734	ARG	South America	0	G	13.241	482.296	15.3255	9.6262	18.9436	7.08808	473.814	42.5216	60.443	413.571	158.109	112	4.7185	10.583
6752	ARG	South America	0	A	13.241	482.296	15.3255	9.6262	18.9436	7.08808	473.814	42.5216	60.443	413.571	158.109	112	4.7185	10.583
6755	ARG	South America	0.0535714	G	13.241	482.296	15.3255	9.6262	18.9436	7.08808	473.814	42.5216	60.443	413.571	158.109	112	4.7185	10.583
6776	ARG	South America	0	T	13.241	482.296	15.3255	9.6262	18.9436	7.08808	473.814	42.5216	60.443	413.571	158.109	112	4.7185	10.583
6815	ARG	South America	0	T	13.241	482.296	15.3255	9.6262	18.9436	7.08808	473.814	42.5216	60.443	413.571	158.109	112	4.7185	10.583
7076	ARG	South America	0	A	13.241	482.296	15.3255	9.6262	18.9436	7.08808	473.814	42.5216	60.443	413.571	158.109	112	4.7185	10.583
7146	ARG	South America	0	A	13.241	482.296	15.3255	9.6262	18.9436	7.08808	473.814	42.5216	60.443	413.571	158.109	112	4.7185	10.583
7337	ARG	South America	0.0625	G	13.241	482.296	15.3255	9.6262	18.9436	7.08808	473.814	42.5216	60.443	413.571	158.109	112	4.7185	10.583
7389	ARG	South America	0	T	13.241	482.296	15.3255	9.6262	18.9436	7.08808	473.814	42.5216	60.443	413.571	158.109	112	4.7185	10.583
7424	ARG	South America	0	A	13.241	482.296	15.3255	9.6262	18.9436	7.08808	473.814	42.5216	60.443	413.571	158.109	112	4.7185	10.583
7600	ARG	South America	0	G	13.241	482.296	15.3255	9.6262	18.9436	7.08808	473.814	42.5216	60.443	413.571	158.109	112	4.7185	10.583
7684	ARG	South America	0	T	13.241	482.296	15.3255	9.6262	18.9436	7.08808	473.814	42.5216	60.443	413.571	158.109	112	4.7185	10.583
7771	ARG	South America	0	A	13.241	482.296	15.3255	9.6262	18.9436	7.08808	473.814	42.5216	60.443	413.571	158.109	112	4.7185	10.583
7805	ARG	South America	0	G	13.241	482.296	15.3255	9.6262	18.9436	7.08808	473.814	42.5216	60.443	413.571	158.109	112	4.7185	10.583
7853	ARG	South America	0	G	13.241	482.296	15.3255	9.6262	18.9436	7.08808	473.814	42.5216	60.443	413.571	158.109	112	4.7185	10.583
750	ARG	South America	1	A	13.241	482.296	15.3255	9.6262	18.9436	7.08808	473.814	42.5216	60.443	413.571	158.109	112	4.7185	10.583
8020	ARG	South America	0.0178571	G	13.241	482.296	15.3255	9.6262	18.9436	7.08808	473.814	42.5216	60.443	413.571	158.109	112	4.7185	10.583
8027	ARG	South America	0.151786	G	13.241	482.296	15.3255	9.6262	18.9436	7.08808	473.814	42.5216	60.443	413.571	158.109	112	4.7185	10.583
8206	ARG	South America	0	G	13.241	482.296	15.3255	9.6262	18.9436	7.08808	473.814	42.5216	60.443	413.571	158.109	112	4.7185	10.583
8251	ARG	South America	0	G	13.241	482.296	15.3255	9.6262	18.9436	7.08808	473.814	42.5216	60.443	413.571	158.109	112	4.7185	10.583
8460	ARG	South America	0	A	13.241	482.296	15.3255	9.6262	18.9436	7.08808	473.814	42.5216	60.443	413.571	158.109	112	4.7185	10.583
813	ARG	South America	0	A	13.241	482.296	15.3255	9.6262	18.9436	7.08808	473.814	42.5216	60.443	413.571	158.109	112	4.7185	10.583
8572	ARG	South America	0	G	13.241	482.296	15.3255	9.6262	18.9436	7.08808	473.814	42.5216	60.443	413.571	158.109	112	4.7185	10.583
8584	ARG	South America	0.357143	G	13.241	482.296	15.3255	9.6262	18.9436	7.08808	473.814	42.5216	60.443	413.571	158.109	112	4.7185	10.583
827	ARG	South America	0.223214	A	13.241	482.296	15.3255	9.6262	18.9436	7.08808	473.814	42.5216	60.443	413.571	158.109	112	4.7185	10.583
8655	ARG	South America	0.00892857	C	13.241	482.296	15.3255	9.6262	18.9436	7.08808	473.814	42.5216	60.443	413.571	158.109	112	4.7185	10.583
8701	ARG	South America	0.633929	A	13.241	482.296	15.3255	9.6262	18.9436	7.08808	473.814	42.5216	60.443	413.571	158.109	112	4.7185	10.583
8790	ARG	South America	0	G	13.241	482.296	15.3255	9.6262	18.9436	7.08808	473.814	42.5216	60.443	413.571	158.109	112	4.7185	10.583
8877	ARG	South America	0	T	13.241	482.296	15.3255	9.6262	18.9436	7.08808	473.814	42.5216	60.443	413.571	158.109	112	4.7185	10.583
9042	ARG	South America	0	C	13.241	482.296	15.3255	9.6262	18.9436	7.08808	473.814	42.5216	60.443	413.571	158.109	112	4.7185	10.583
9053	ARG	South America	0.00892857	G	13.241	482.296	15.3255	9.6262	18.9436	7.08808	473.814	42.5216	60.443	413.571	158.109	112	4.7185	10.583
9254	ARG	South America	0	A	13.241	482.296	15.3255	9.6262	18.9436	7.08808	473.814	42.5216	60.443	413.571	158.109	112	4.7185	10.583
9347	ARG	South America	0	A	13.241	482.296	15.3255	9.6262	18.9436	7.08808	473.814	42.5216	60.443	413.571	158.109	112	4.7185	10.583
9380	ARG	South America	0	G	13.241	482.296	15.3255	9.6262	18.9436	7.08808	473.814	42.5216	60.443	413.571	158.109	112	4.7185	10.583
9438	ARG	South America	0	G	13.241	482.296	15.3255	9.6262	18.9436	7.08808	473.814	42.5216	60.443	413.571	158.109	112	4.7185	10.583
9468	ARG	South America	0	A	13.241	482.296	15.3255	9.6262	18.9436	7.08808	473.814	42.5216	60.443	413.571	158.109	112	4.7185	10.583
9656	ARG	South America	0	T	13.241	482.296	15.3255	9.6262	18.9436	7.08808	473.814	42.5216	60.443	413.571	158.109	112	4.7185	10.583
9667	ARG	South America	0	A	13.241	482.296	15.3255	9.6262	18.9436	7.08808	473.814	42.5216	60.443	413.571	158.109	112	4.7185	10.583
9932	ARG	South America	0	G	13.241	482.296	15.3255	9.6262	18.9436	7.08808	473.814	42.5216	60.443	413.571	158.109	112	4.7185	10.583
9947	ARM	Asia	0	G	4.59838	1142.77	11.3572	-9.41392	18.4153	-10.104	444.012	25.2466	26.8398	218.409	123.459	226	5.42053	15.0333
9950	ARM	Asia	0.0132743	T	4.59838	1142.77	11.3572	-9.41392	18.4153	-10.104	444.012	25.2466	26.8398	218.409	123.459	226	5.42053	15.0333
10034	ARM	Asia	0.0309735	T	4.59838	1142.77	11.3572	-9.41392	18.4153	-10.104	444.012	25.2466	26.8398	218.409	123.459	226	5.42053	15.0333
10084	ARM	Asia	0	T	4.59838	1142.77	11.3572	-9.41392	18.4153	-10.104	444.012	25.2466	26.8398	218.409	123.459	226	5.42053	15.0333
980	ARM	Asia	0.0486726	T	4.59838	1142.77	11.3572	-9.41392	18.4153	-10.104	444.012	25.2466	26.8398	218.409	123.459	226	5.42053	15.0333
10238	ARM	Asia	0.0663717	T	4.59838	1142.77	11.3572	-9.41392	18.4153	-10.104	444.012	25.2466	26.8398	218.409	123.459	226	5.42053	15.0333
10321	ARM	Asia	0	T	4.59838	1142.77	11.3572	-9.41392	18.4153	-10.104	444.012	25.2466	26.8398	218.409	123.459	226	5.42053	15.0333
1018	ARM	Asia	0	G	4.59838	1142.77	11.3572	-9.41392	18.4153	-10.104	444.012	25.2466	26.8398	218.409	123.459	226	5.42053	15.0333
10609	ARM	Asia	0.00442478	T	4.59838	1142.77	11.3572	-9.41392	18.4153	-10.104	444.012	25.2466	26.8398	218.409	123.459	226	5.42053	15.0333
10688	ARM	Asia	0	G	4.59838	1142.77	11.3572	-9.41392	18.4153	-10.104	444.012	25.2466	26.8398	218.409	123.459	226	5.42053	15.0333
10873	ARM	Asia	0.00442478	T	4.59838	1142.77	11.3572	-9.41392	18.4153	-10.104	444.012	25.2466	26.8398	218.409	123.459	226	5.42053	15.0333
10915	ARM	Asia	0.0132743	T	4.59838	1142.77	11.3572	-9.41392	18.4153	-10.104	444.012	25.2466	26.8398	218.409	123.459	226	5.42053	15.0333
11143	ARM	Asia	0	C	4.59838	1142.77	11.3572	-9.41392	18.4153	-10.104	444.012	25.2466	26.8398	218.409	123.459	226	5.42053	15.0333
11176	ARM	Asia	0.00442478	G	4.59838	1142.77	11.3572	-9.41392	18.4153	-10.104	444.012	25.2466	26.8398	218.409	123.459	226	5.42053	15.0333
1107	ARM	Asia	0	T	4.59838	1142.77	11.3572	-9.41392	18.4153	-10.104	444.012	25.2466	26.8398	218.409	123.459	226	5.42053	15.0333
11467	ARM	Asia	0.238938	A	4.59838	1142.77	11.3572	-9.41392	18.4153	-10.104	444.012	25.2466	26.8398	218.409	123.459	226	5.42053	15.0333
11485	ARM	Asia	0.0265487	T	4.59838	1142.77	11.3572	-9.41392	18.4153	-10.104	444.012	25.2466	26.8398	218.409	123.459	226	5.42053	15.0333
11674	ARM	Asia	0.039823	C	4.59838	1142.77	11.3572	-9.41392	18.4153	-10.104	444.012	25.2466	26.8398	218.409	123.459	226	5.42053	15.0333
11944	ARM	Asia	0.00442478	T	4.59838	1142.77	11.3572	-9.41392	18.4153	-10.104	444.012	25.2466	26.8398	218.409	123.459	226	5.42053	15.0333
11947	ARM	Asia	0.0353982	A	4.59838	1142.77	11.3572	-9.41392	18.4153	-10.104	444.012	25.2466	26.8398	218.409	123.459	226	5.42053	15.0333
11969	ARM	Asia	0.00884956	G	4.59838	1142.77	11.3572	-9.41392	18.4153	-10.104	444.012	25.2466	26.8398	218.409	123.459	226	5.42053	15.0333
12007	ARM	Asia	0.0132743	G	4.59838	1142.77	11.3572	-9.41392	18.4153	-10.104	444.012	25.2466	26.8398	218.409	123.459	226	5.42053	15.0333
12172	ARM	Asia	0	A	4.59838	1142.77	11.3572	-9.41392	18.4153	-10.104	444.012	25.2466	26.8398	218.409	123.459	226	5.42053	15.0333
12235	ARM	Asia	0	T	4.59838	1142.77	11.3572	-9.41392	18.4153	-10.104	444.012	25.2466	26.8398	218.409	123.459	226	5.42053	15.0333
12346	ARM	Asia	0.00442478	C	4.59838	1142.77	11.3572	-9.41392	18.4153	-10.104	444.012	25.2466	26.8398	218.409	123.459	226	5.42053	15.0333
12358	ARM	Asia	0.0132743	A	4.59838	1142.77	11.3572	-9.41392	18.4153	-10.104	444.012	25.2466	26.8398	218.409	123.459	226	5.42053	15.0333
12403	ARM	Asia	0	C	4.59838	1142.77	11.3572	-9.41392	18.4153	-10.104	444.012	25.2466	26.8398	218.409	123.459	226	5.42053	15.0333
12406	ARM	Asia	0.0176991	G	4.59838	1142.77	11.3572	-9.41392	18.4153	-10.104	444.012	25.2466	26.8398	218.409	123.459	226	5.42053	15.0333
12414	ARM	Asia	0.039823	T	4.59838	1142.77	11.3572	-9.41392	18.4153	-10.104	444.012	25.2466	26.8398	218.409	123.459	226	5.42053	15.0333
12618	ARM	Asia	0.0132743	G	4.59838	1142.77	11.3572	-9.41392	18.4153	-10.104	444.012	25.2466	26.8398	218.409	123.459	226	5.42053	15.0333
12672	ARM	Asia	0	A	4.59838	1142.77	11.3572	-9.41392	18.4153	-10.104	444.012	25.2466	26.8398	218.409	123.459	226	5.42053	15.0333
12720	ARM	Asia	0	A	4.59838	1142.77	11.3572	-9.41392	18.4153	-10.104	444.012	25.2466	26.8398	218.409	123.459	226	5.42053	15.0333
12771	ARM	Asia	0	G	4.59838	1142.77	11.3572	-9.41392	18.4153	-10.104	444.012	25.2466	26.8398	218.409	123.459	226	5.42053	15.0333
1243	ARM	Asia	0.0353982	T	4.59838	1142.77	11.3572	-9.41392	18.4153	-10.104	444.012	25.2466	26.8398	218.409	123.459	226	5.42053	15.0333
12882	ARM	Asia	0.00442478	C	4.59838	1142.77	11.3572	-9.41392	18.4153	-10.104	444.012	25.2466	26.8398	218.409	123.459	226	5.42053	15.0333
12940	ARM	Asia	0	G	4.59838	1142.77	11.3572	-9.41392	18.4153	-10.104	444.012	25.2466	26.8398	218.409	123.459	226	5.42053	15.0333
13506	ARM	Asia	0	C	4.59838	1142.77	11.3572	-9.41392	18.4153	-10.104	444.012	25.2466	26.8398	218.409	123.459	226	5.42053	15.0333
13734	ARM	Asia	0	T	4.59838	1142.77	11.3572	-9.41392	18.4153	-10.104	444.012	25.2466	26.8398	218.409	123.459	226	5.42053	15.0333
13743	ARM	Asia	0.0442478	T	4.59838	1142.77	11.3572	-9.41392	18.4153	-10.104	444.012	25.2466	26.8398	218.409	123.459	226	5.42053	15.0333
13759	ARM	Asia	0	G	4.59838	1142.77	11.3572	-9.41392	18.4153	-10.104	444.012	25.2466	26.8398	218.409	123.459	226	5.42053	15.0333
13886	ARM	Asia	0	T	4.59838	1142.77	11.3572	-9.41392	18.4153	-10.104	444.012	25.2466	26.8398	218.409	123.459	226	5.42053	15.0333
14007	ARM	Asia	0	A	4.59838	1142.77	11.3572	-9.41392	18.4153	-10.104	444.012	25.2466	26.8398	218.409	123.459	226	5.42053	15.0333
14025	ARM	Asia	0	T	4.59838	1142.77	11.3572	-9.41392	18.4153	-10.104	444.012	25.2466	26.8398	218.409	123.459	226	5.42053	15.0333
14110	ARM	Asia	0	T	4.59838	1142.77	11.3572	-9.41392	18.4153	-10.104	444.012	25.2466	26.8398	218.409	123.459	226	5.42053	15.0333
14152	ARM	Asia	0	A	4.59838	1142.77	11.3572	-9.41392	18.4153	-10.104	444.012	25.2466	26.8398	218.409	123.459	226	5.42053	15.0333
14212	ARM	Asia	0	T	4.59838	1142.77	11.3572	-9.41392	18.4153	-10.104	444.012	25.2466	26.8398	218.409	123.459	226	5.42053	15.0333
14233	ARM	Asia	0.0309735	A	4.59838	1142.77	11.3572	-9.41392	18.4153	-10.104	444.012	25.2466	26.8398	218.409	123.459	226	5.42053	15.0333
14284	ARM	Asia	0	C	4.59838	1142.77	11.3572	-9.41392	18.4153	-10.104	444.012	25.2466	26.8398	218.409	123.459	226	5.42053	15.0333
14305	ARM	Asia	0.0176991	G	4.59838	1142.77	11.3572	-9.41392	18.4153	-10.104	444.012	25.2466	26.8398	218.409	123.459	226	5.42053	15.0333
14569	ARM	Asia	0.0442478	G	4.59838	1142.77	11.3572	-9.41392	18.4153	-10.104	444.012	25.2466	26.8398	218.409	123.459	226	5.42053	15.0333
14587	ARM	Asia	0.00442478	A	4.59838	1142.77	11.3572	-9.41392	18.4153	-10.104	444.012	25.2466	26.8398	218.409	123.459	226	5.42053	15.0333
14793	ARM	Asia	0.00884956	A	4.59838	1142.77	11.3572	-9.41392	18.4153	-10.104	444.012	25.2466	26.8398	218.409	123.459	226	5.42053	15.0333
15110	ARM	Asia	0.0132743	G	4.59838	1142.77	11.3572	-9.41392	18.4153	-10.104	444.012	25.2466	26.8398	218.409	123.459	226	5.42053	15.0333
15218	ARM	Asia	0.0442478	A	4.59838	1142.77	11.3572	-9.41392	18.4153	-10.104	444.012	25.2466	26.8398	218.409	123.459	226	5.42053	15.0333
15301	ARM	Asia	0.00442478	G	4.59838	1142.77	11.3572	-9.41392	18.4153	-10.104	444.012	25.2466	26.8398	218.409	123.459	226	5.42053	15.0333
15323	ARM	Asia	0.00884956	G	4.59838	1142.77	11.3572	-9.41392	18.4153	-10.104	444.012	25.2466	26.8398	218.409	123.459	226	5.42053	15.0333
15326	ARM	Asia	1	A	4.59838	1142.77	11.3572	-9.41392	18.4153	-10.104	444.012	25.2466	26.8398	218.409	123.459	226	5.42053	15.0333
150	ARM	Asia	0.0884956	C	4.59838	1142.77	11.3572	-9.41392	18.4153	-10.104	444.012	25.2466	26.8398	218.409	123.459	226	5.42053	15.0333
15346	ARM	Asia	0	G	4.59838	1142.77	11.3572	-9.41392	18.4153	-10.104	444.012	25.2466	26.8398	218.409	123.459	226	5.42053	15.0333
15431	ARM	Asia	0	G	4.59838	1142.77	11.3572	-9.41392	18.4153	-10.104	444.012	25.2466	26.8398	218.409	123.459	226	5.42053	15.0333
15440	ARM	Asia	0	T	4.59838	1142.77	11.3572	-9.41392	18.4153	-10.104	444.012	25.2466	26.8398	218.409	123.459	226	5.42053	15.0333
15454	ARM	Asia	0.0530973	T	4.59838	1142.77	11.3572	-9.41392	18.4153	-10.104	444.012	25.2466	26.8398	218.409	123.459	226	5.42053	15.0333
15466	ARM	Asia	0.00442478	G	4.59838	1142.77	11.3572	-9.41392	18.4153	-10.104	444.012	25.2466	26.8398	218.409	123.459	226	5.42053	15.0333
15497	ARM	Asia	0	G	4.59838	1142.77	11.3572	-9.41392	18.4153	-10.104	444.012	25.2466	26.8398	218.409	123.459	226	5.42053	15.0333
152	ARM	Asia	0.318584	T	4.59838	1142.77	11.3572	-9.41392	18.4153	-10.104	444.012	25.2466	26.8398	218.409	123.459	226	5.42053	15.0333
15607	ARM	Asia	0.110619	A	4.59838	1142.77	11.3572	-9.41392	18.4153	-10.104	444.012	25.2466	26.8398	218.409	123.459	226	5.42053	15.0333
153	ARM	Asia	0.0221239	A	4.59838	1142.77	11.3572	-9.41392	18.4153	-10.104	444.012	25.2466	26.8398	218.409	123.459	226	5.42053	15.0333
15670	ARM	Asia	0	T	4.59838	1142.77	11.3572	-9.41392	18.4153	-10.104	444.012	25.2466	26.8398	218.409	123.459	226	5.42053	15.0333
15758	ARM	Asia	0.00884956	A	4.59838	1142.77	11.3572	-9.41392	18.4153	-10.104	444.012	25.2466	26.8398	218.409	123.459	226	5.42053	15.0333
15784	ARM	Asia	0.00442478	T	4.59838	1142.77	11.3572	-9.41392	18.4153	-10.104	444.012	25.2466	26.8398	218.409	123.459	226	5.42053	15.0333
15904	ARM	Asia	0.00442478	C	4.59838	1142.77	11.3572	-9.41392	18.4153	-10.104	444.012	25.2466	26.8398	218.409	123.459	226	5.42053	15.0333
15924	ARM	Asia	0.0442478	A	4.59838	1142.77	11.3572	-9.41392	18.4153	-10.104	444.012	25.2466	26.8398	218.409	123.459	226	5.42053	15.0333
15942	ARM	Asia	0	T	4.59838	1142.77	11.3572	-9.41392	18.4153	-10.104	444.012	25.2466	26.8398	218.409	123.459	226	5.42053	15.0333
16086	ARM	Asia	0.00884956	T	4.59838	1142.77	11.3572	-9.41392	18.4153	-10.104	444.012	25.2466	26.8398	218.409	123.459	226	5.42053	15.0333
16126	ARM	Asia	0.230088	T	4.59838	1142.77	11.3572	-9.41392	18.4153	-10.104	444.012	25.2466	26.8398	218.409	123.459	226	5.42053	15.0333
16136	ARM	Asia	0	T	4.59838	1142.77	11.3572	-9.41392	18.4153	-10.104	444.012	25.2466	26.8398	218.409	123.459	226	5.42053	15.0333
16140	ARM	Asia	0.00884956	T	4.59838	1142.77	11.3572	-9.41392	18.4153	-10.104	444.012	25.2466	26.8398	218.409	123.459	226	5.42053	15.0333
16145	ARM	Asia	0.0929204	G	4.59838	1142.77	11.3572	-9.41392	18.4153	-10.104	444.012	25.2466	26.8398	218.409	123.459	226	5.42053	15.0333
16153	ARM	Asia	0.00442478	G	4.59838	1142.77	11.3572	-9.41392	18.4153	-10.104	444.012	25.2466	26.8398	218.409	123.459	226	5.42053	15.0333
16167	ARM	Asia	0.00442478	C	4.59838	1142.77	11.3572	-9.41392	18.4153	-10.104	444.012	25.2466	26.8398	218.409	123.459	226	5.42053	15.0333
16185	ARM	Asia	0	C	4.59838	1142.77	11.3572	-9.41392	18.4153	-10.104	444.012	25.2466	26.8398	218.409	123.459	226	5.42053	15.0333
16213	ARM	Asia	0.00442478	G	4.59838	1142.77	11.3572	-9.41392	18.4153	-10.104	444.012	25.2466	26.8398	218.409	123.459	226	5.42053	15.0333
16223	ARM	Asia	0.137168	C	4.59838	1142.77	11.3572	-9.41392	18.4153	-10.104	444.012	25.2466	26.8398	218.409	123.459	226	5.42053	15.0333
16271	ARM	Asia	0.00884956	T	4.59838	1142.77	11.3572	-9.41392	18.4153	-10.104	444.012	25.2466	26.8398	218.409	123.459	226	5.42053	15.0333
16274	ARM	Asia	0.0176991	G	4.59838	1142.77	11.3572	-9.41392	18.4153	-10.104	444.012	25.2466	26.8398	218.409	123.459	226	5.42053	15.0333
16278	ARM	Asia	0.0309735	C	4.59838	1142.77	11.3572	-9.41392	18.4153	-10.104	444.012	25.2466	26.8398	218.409	123.459	226	5.42053	15.0333
16295	ARM	Asia	0.0176991	C	4.59838	1142.77	11.3572	-9.41392	18.4153	-10.104	444.012	25.2466	26.8398	218.409	123.459	226	5.42053	15.0333
16296	ARM	Asia	0.0221239	C	4.59838	1142.77	11.3572	-9.41392	18.4153	-10.104	444.012	25.2466	26.8398	218.409	123.459	226	5.42053	15.0333
16297	ARM	Asia	0.00442478	T	4.59838	1142.77	11.3572	-9.41392	18.4153	-10.104	444.012	25.2466	26.8398	218.409	123.459	226	5.42053	15.0333
16299	ARM	Asia	0	A	4.59838	1142.77	11.3572	-9.41392	18.4153	-10.104	444.012	25.2466	26.8398	218.409	123.459	226	5.42053	15.0333
16319	ARM	Asia	0.0309735	G	4.59838	1142.77	11.3572	-9.41392	18.4153	-10.104	444.012	25.2466	26.8398	218.409	123.459	226	5.42053	15.0333
16344	ARM	Asia	0	C	4.59838	1142.77	11.3572	-9.41392	18.4153	-10.104	444.012	25.2466	26.8398	218.409	123.459	226	5.42053	15.0333
16356	ARM	Asia	0.0221239	T	4.59838	1142.77	11.3572	-9.41392	18.4153	-10.104	444.012	25.2466	26.8398	218.409	123.459	226	5.42053	15.0333
16368	ARM	Asia	0.00442478	T	4.59838	1142.77	11.3572	-9.41392	18.4153	-10.104	444.012	25.2466	26.8398	218.409	123.459	226	5.42053	15.0333
16391	ARM	Asia	0.039823	G	4.59838	1142.77	11.3572	-9.41392	18.4153	-10.104	444.012	25.2466	26.8398	218.409	123.459	226	5.42053	15.0333
16482	ARM	Asia	0.00442478	A	4.59838	1142.77	11.3572	-9.41392	18.4153	-10.104	444.012	25.2466	26.8398	218.409	123.459	226	5.42053	15.0333
16519	ARM	Asia	0.619469	T	4.59838	1142.77	11.3572	-9.41392	18.4153	-10.104	444.012	25.2466	26.8398	218.409	123.459	226	5.42053	15.0333
1700	ARM	Asia	0.0132743	T	4.59838	1142.77	11.3572	-9.41392	18.4153	-10.104	444.012	25.2466	26.8398	218.409	123.459	226	5.42053	15.0333
1719	ARM	Asia	0.079646	G	4.59838	1142.77	11.3572	-9.41392	18.4153	-10.104	444.012	25.2466	26.8398	218.409	123.459	226	5.42053	15.0333
1811	ARM	Asia	0.181416	A	4.59838	1142.77	11.3572	-9.41392	18.4153	-10.104	444.012	25.2466	26.8398	218.409	123.459	226	5.42053	15.0333
182	ARM	Asia	0.00442478	C	4.59838	1142.77	11.3572	-9.41392	18.4153	-10.104	444.012	25.2466	26.8398	218.409	123.459	226	5.42053	15.0333
189	ARM	Asia	0.0619469	A	4.59838	1142.77	11.3572	-9.41392	18.4153	-10.104	444.012	25.2466	26.8398	218.409	123.459	226	5.42053	15.0333
198	ARM	Asia	0.0176991	C	4.59838	1142.77	11.3572	-9.41392	18.4153	-10.104	444.012	25.2466	26.8398	218.409	123.459	226	5.42053	15.0333
199	ARM	Asia	0.0486726	T	4.59838	1142.77	11.3572	-9.41392	18.4153	-10.104	444.012	25.2466	26.8398	218.409	123.459	226	5.42053	15.0333
200	ARM	Asia	0.0221239	A	4.59838	1142.77	11.3572	-9.41392	18.4153	-10.104	444.012	25.2466	26.8398	218.409	123.459	226	5.42053	15.0333
207	ARM	Asia	0.0575221	G	4.59838	1142.77	11.3572	-9.41392	18.4153	-10.104	444.012	25.2466	26.8398	218.409	123.459	226	5.42053	15.0333
2259	ARM	Asia	0.0265487	C	4.59838	1142.77	11.3572	-9.41392	18.4153	-10.104	444.012	25.2466	26.8398	218.409	123.459	226	5.42053	15.0333
235	ARM	Asia	0	A	4.59838	1142.77	11.3572	-9.41392	18.4153	-10.104	444.012	25.2466	26.8398	218.409	123.459	226	5.42053	15.0333
239	ARM	Asia	0.00442478	T	4.59838	1142.77	11.3572	-9.41392	18.4153	-10.104	444.012	25.2466	26.8398	218.409	123.459	226	5.42053	15.0333
2416	ARM	Asia	0.00442478	T	4.59838	1142.77	11.3572	-9.41392	18.4153	-10.104	444.012	25.2466	26.8398	218.409	123.459	226	5.42053	15.0333
248	ARM	Asia	0.0132743	A	4.59838	1142.77	11.3572	-9.41392	18.4153	-10.104	444.012	25.2466	26.8398	218.409	123.459	226	5.42053	15.0333
250	ARM	Asia	0.0309735	T	4.59838	1142.77	11.3572	-9.41392	18.4153	-10.104	444.012	25.2466	26.8398	218.409	123.459	226	5.42053	15.0333
2758	ARM	Asia	0	G	4.59838	1142.77	11.3572	-9.41392	18.4153	-10.104	444.012	25.2466	26.8398	218.409	123.459	226	5.42053	15.0333
279	ARM	Asia	0	T	4.59838	1142.77	11.3572	-9.41392	18.4153	-10.104	444.012	25.2466	26.8398	218.409	123.459	226	5.42053	15.0333
3010	ARM	Asia	0.10177	G	4.59838	1142.77	11.3572	-9.41392	18.4153	-10.104	444.012	25.2466	26.8398	218.409	123.459	226	5.42053	15.0333
3027	ARM	Asia	0	T	4.59838	1142.77	11.3572	-9.41392	18.4153	-10.104	444.012	25.2466	26.8398	218.409	123.459	226	5.42053	15.0333
310	ARM	Asia	0.60177	T	4.59838	1142.77	11.3572	-9.41392	18.4153	-10.104	444.012	25.2466	26.8398	218.409	123.459	226	5.42053	15.0333
3316	ARM	Asia	0.0132743	G	4.59838	1142.77	11.3572	-9.41392	18.4153	-10.104	444.012	25.2466	26.8398	218.409	123.459	226	5.42053	15.0333
3348	ARM	Asia	0.00442478	A	4.59838	1142.77	11.3572	-9.41392	18.4153	-10.104	444.012	25.2466	26.8398	218.409	123.459	226	5.42053	15.0333
3394	ARM	Asia	0.00442478	T	4.59838	1142.77	11.3572	-9.41392	18.4153	-10.104	444.012	25.2466	26.8398	218.409	123.459	226	5.42053	15.0333
3396	ARM	Asia	0	T	4.59838	1142.77	11.3572	-9.41392	18.4153	-10.104	444.012	25.2466	26.8398	218.409	123.459	226	5.42053	15.0333
3447	ARM	Asia	0.00442478	A	4.59838	1142.77	11.3572	-9.41392	18.4153	-10.104	444.012	25.2466	26.8398	218.409	123.459	226	5.42053	15.0333
3591	ARM	Asia	0.0132743	G	4.59838	1142.77	11.3572	-9.41392	18.4153	-10.104	444.012	25.2466	26.8398	218.409	123.459	226	5.42053	15.0333
3618	ARM	Asia	0	T	4.59838	1142.77	11.3572	-9.41392	18.4153	-10.104	444.012	25.2466	26.8398	218.409	123.459	226	5.42053	15.0333
3693	ARM	Asia	0	G	4.59838	1142.77	11.3572	-9.41392	18.4153	-10.104	444.012	25.2466	26.8398	218.409	123.459	226	5.42053	15.0333
3705	ARM	Asia	0	G	4.59838	1142.77	11.3572	-9.41392	18.4153	-10.104	444.012	25.2466	26.8398	218.409	123.459	226	5.42053	15.0333
3741	ARM	Asia	0.0442478	C	4.59838	1142.77	11.3572	-9.41392	18.4153	-10.104	444.012	25.2466	26.8398	218.409	123.459	226	5.42053	15.0333
3915	ARM	Asia	0	G	4.59838	1142.77	11.3572	-9.41392	18.4153	-10.104	444.012	25.2466	26.8398	218.409	123.459	226	5.42053	15.0333
3918	ARM	Asia	0	G	4.59838	1142.77	11.3572	-9.41392	18.4153	-10.104	444.012	25.2466	26.8398	218.409	123.459	226	5.42053	15.0333
3970	ARM	Asia	0.00442478	C	4.59838	1142.77	11.3572	-9.41392	18.4153	-10.104	444.012	25.2466	26.8398	218.409	123.459	226	5.42053	15.0333
4025	ARM	Asia	0.00884956	C	4.59838	1142.77	11.3572	-9.41392	18.4153	-10.104	444.012	25.2466	26.8398	218.409	123.459	226	5.42053	15.0333
4048	ARM	Asia	0	G	4.59838	1142.77	11.3572	-9.41392	18.4153	-10.104	444.012	25.2466	26.8398	218.409	123.459	226	5.42053	15.0333
4117	ARM	Asia	0	T	4.59838	1142.77	11.3572	-9.41392	18.4153	-10.104	444.012	25.2466	26.8398	218.409	123.459	226	5.42053	15.0333
4164	ARM	Asia	0.00442478	A	4.59838	1142.77	11.3572	-9.41392	18.4153	-10.104	444.012	25.2466	26.8398	218.409	123.459	226	5.42053	15.0333
4218	ARM	Asia	0	T	4.59838	1142.77	11.3572	-9.41392	18.4153	-10.104	444.012	25.2466	26.8398	218.409	123.459	226	5.42053	15.0333
4248	ARM	Asia	0	T	4.59838	1142.77	11.3572	-9.41392	18.4153	-10.104	444.012	25.2466	26.8398	218.409	123.459	226	5.42053	15.0333
4312	ARM	Asia	0	C	4.59838	1142.77	11.3572	-9.41392	18.4153	-10.104	444.012	25.2466	26.8398	218.409	123.459	226	5.42053	15.0333
4491	ARM	Asia	0.00884956	G	4.59838	1142.77	11.3572	-9.41392	18.4153	-10.104	444.012	25.2466	26.8398	218.409	123.459	226	5.42053	15.0333
4580	ARM	Asia	0.00442478	G	4.59838	1142.77	11.3572	-9.41392	18.4153	-10.104	444.012	25.2466	26.8398	218.409	123.459	226	5.42053	15.0333
4646	ARM	Asia	0.0176991	T	4.59838	1142.77	11.3572	-9.41392	18.4153	-10.104	444.012	25.2466	26.8398	218.409	123.459	226	5.42053	15.0333
456	ARM	Asia	0.04	C	4.59838	1142.77	11.3572	-9.41392	18.4153	-10.104	444.012	25.2466	26.8398	218.409	123.459	226	5.42053	15.0333
4917	ARM	Asia	0.115044	A	4.59838	1142.77	11.3572	-9.41392	18.4153	-10.104	444.012	25.2466	26.8398	218.409	123.459	226	5.42053	15.0333
5046	ARM	Asia	0.039823	G	4.59838	1142.77	11.3572	-9.41392	18.4153	-10.104	444.012	25.2466	26.8398	218.409	123.459	226	5.42053	15.0333
5108	ARM	Asia	0	T	4.59838	1142.77	11.3572	-9.41392	18.4153	-10.104	444.012	25.2466	26.8398	218.409	123.459	226	5.42053	15.0333
5153	ARM	Asia	0	A	4.59838	1142.77	11.3572	-9.41392	18.4153	-10.104	444.012	25.2466	26.8398	218.409	123.459	226	5.42053	15.0333
499	ARM	Asia	0.0221239	G	4.59838	1142.77	11.3572	-9.41392	18.4153	-10.104	444.012	25.2466	26.8398	218.409	123.459	226	5.42053	15.0333
508	ARM	Asia	0.00442478	A	4.59838	1142.77	11.3572	-9.41392	18.4153	-10.104	444.012	25.2466	26.8398	218.409	123.459	226	5.42053	15.0333
5351	ARM	Asia	0	A	4.59838	1142.77	11.3572	-9.41392	18.4153	-10.104	444.012	25.2466	26.8398	218.409	123.459	226	5.42053	15.0333
5360	ARM	Asia	0.0442478	C	4.59838	1142.77	11.3572	-9.41392	18.4153	-10.104	444.012	25.2466	26.8398	218.409	123.459	226	5.42053	15.0333
5375	ARM	Asia	0	C	4.59838	1142.77	11.3572	-9.41392	18.4153	-10.104	444.012	25.2466	26.8398	218.409	123.459	226	5.42053	15.0333
5460	ARM	Asia	0.079646	G	4.59838	1142.77	11.3572	-9.41392	18.4153	-10.104	444.012	25.2466	26.8398	218.409	123.459	226	5.42053	15.0333
5585	ARM	Asia	0	G	4.59838	1142.77	11.3572	-9.41392	18.4153	-10.104	444.012	25.2466	26.8398	218.409	123.459	226	5.42053	15.0333
5603	ARM	Asia	0	C	4.59838	1142.77	11.3572	-9.41392	18.4153	-10.104	444.012	25.2466	26.8398	218.409	123.459	226	5.42053	15.0333
5913	ARM	Asia	0.00884956	G	4.59838	1142.77	11.3572	-9.41392	18.4153	-10.104	444.012	25.2466	26.8398	218.409	123.459	226	5.42053	15.0333
5951	ARM	Asia	0	A	4.59838	1142.77	11.3572	-9.41392	18.4153	-10.104	444.012	25.2466	26.8398	218.409	123.459	226	5.42053	15.0333
6023	ARM	Asia	0.00442478	G	4.59838	1142.77	11.3572	-9.41392	18.4153	-10.104	444.012	25.2466	26.8398	218.409	123.459	226	5.42053	15.0333
6071	ARM	Asia	0.00884956	T	4.59838	1142.77	11.3572	-9.41392	18.4153	-10.104	444.012	25.2466	26.8398	218.409	123.459	226	5.42053	15.0333
6077	ARM	Asia	0	C	4.59838	1142.77	11.3572	-9.41392	18.4153	-10.104	444.012	25.2466	26.8398	218.409	123.459	226	5.42053	15.0333
6152	ARM	Asia	0.00442478	T	4.59838	1142.77	11.3572	-9.41392	18.4153	-10.104	444.012	25.2466	26.8398	218.409	123.459	226	5.42053	15.0333
6257	ARM	Asia	0	G	4.59838	1142.77	11.3572	-9.41392	18.4153	-10.104	444.012	25.2466	26.8398	218.409	123.459	226	5.42053	15.0333
6392	ARM	Asia	0.00884956	T	4.59838	1142.77	11.3572	-9.41392	18.4153	-10.104	444.012	25.2466	26.8398	218.409	123.459	226	5.42053	15.0333
6455	ARM	Asia	0	C	4.59838	1142.77	11.3572	-9.41392	18.4153	-10.104	444.012	25.2466	26.8398	218.409	123.459	226	5.42053	15.0333
6671	ARM	Asia	0.0176991	T	4.59838	1142.77	11.3572	-9.41392	18.4153	-10.104	444.012	25.2466	26.8398	218.409	123.459	226	5.42053	15.0333
6680	ARM	Asia	0	T	4.59838	1142.77	11.3572	-9.41392	18.4153	-10.104	444.012	25.2466	26.8398	218.409	123.459	226	5.42053	15.0333
6734	ARM	Asia	0.0132743	G	4.59838	1142.77	11.3572	-9.41392	18.4153	-10.104	444.012	25.2466	26.8398	218.409	123.459	226	5.42053	15.0333
6752	ARM	Asia	0.00442478	A	4.59838	1142.77	11.3572	-9.41392	18.4153	-10.104	444.012	25.2466	26.8398	218.409	123.459	226	5.42053	15.0333
6755	ARM	Asia	0	G	4.59838	1142.77	11.3572	-9.41392	18.4153	-10.104	444.012	25.2466	26.8398	218.409	123.459	226	5.42053	15.0333
6776	ARM	Asia	0.00442478	T	4.59838	1142.77	11.3572	-9.41392	18.4153	-10.104	444.012	25.2466	26.8398	218.409	123.459	226	5.42053	15.0333
6815	ARM	Asia	0	T	4.59838	1142.77	11.3572	-9.41392	18.4153	-10.104	444.012	25.2466	26.8398	218.409	123.459	226	5.42053	15.0333
7076	ARM	Asia	0	A	4.59838	1142.77	11.3572	-9.41392	18.4153	-10.104	444.012	25.2466	26.8398	218.409	123.459	226	5.42053	15.0333
7146	ARM	Asia	0	A	4.59838	1142.77	11.3572	-9.41392	18.4153	-10.104	444.012	25.2466	26.8398	218.409	123.459	226	5.42053	15.0333
7337	ARM	Asia	0	G	4.59838	1142.77	11.3572	-9.41392	18.4153	-10.104	444.012	25.2466	26.8398	218.409	123.459	226	5.42053	15.0333
7389	ARM	Asia	0	T	4.59838	1142.77	11.3572	-9.41392	18.4153	-10.104	444.012	25.2466	26.8398	218.409	123.459	226	5.42053	15.0333
7424	ARM	Asia	0.00442478	A	4.59838	1142.77	11.3572	-9.41392	18.4153	-10.104	444.012	25.2466	26.8398	218.409	123.459	226	5.42053	15.0333
7600	ARM	Asia	0	G	4.59838	1142.77	11.3572	-9.41392	18.4153	-10.104	444.012	25.2466	26.8398	218.409	123.459	226	5.42053	15.0333
7684	ARM	Asia	0	T	4.59838	1142.77	11.3572	-9.41392	18.4153	-10.104	444.012	25.2466	26.8398	218.409	123.459	226	5.42053	15.0333
7771	ARM	Asia	0	A	4.59838	1142.77	11.3572	-9.41392	18.4153	-10.104	444.012	25.2466	26.8398	218.409	123.459	226	5.42053	15.0333
7805	ARM	Asia	0.00442478	G	4.59838	1142.77	11.3572	-9.41392	18.4153	-10.104	444.012	25.2466	26.8398	218.409	123.459	226	5.42053	15.0333
7853	ARM	Asia	0.0265487	G	4.59838	1142.77	11.3572	-9.41392	18.4153	-10.104	444.012	25.2466	26.8398	218.409	123.459	226	5.42053	15.0333
750	ARM	Asia	0.995575	A	4.59838	1142.77	11.3572	-9.41392	18.4153	-10.104	444.012	25.2466	26.8398	218.409	123.459	226	5.42053	15.0333
8020	ARM	Asia	0.00442478	G	4.59838	1142.77	11.3572	-9.41392	18.4153	-10.104	444.012	25.2466	26.8398	218.409	123.459	226	5.42053	15.0333
8027	ARM	Asia	0	G	4.59838	1142.77	11.3572	-9.41392	18.4153	-10.104	444.012	25.2466	26.8398	218.409	123.459	226	5.42053	15.0333
8206	ARM	Asia	0.00884956	G	4.59838	1142.77	11.3572	-9.41392	18.4153	-10.104	444.012	25.2466	26.8398	218.409	123.459	226	5.42053	15.0333
8251	ARM	Asia	0.0929204	G	4.59838	1142.77	11.3572	-9.41392	18.4153	-10.104	444.012	25.2466	26.8398	218.409	123.459	226	5.42053	15.0333
8460	ARM	Asia	0.00442478	A	4.59838	1142.77	11.3572	-9.41392	18.4153	-10.104	444.012	25.2466	26.8398	218.409	123.459	226	5.42053	15.0333
813	ARM	Asia	0.00442478	A	4.59838	1142.77	11.3572	-9.41392	18.4153	-10.104	444.012	25.2466	26.8398	218.409	123.459	226	5.42053	15.0333
8572	ARM	Asia	0	G	4.59838	1142.77	11.3572	-9.41392	18.4153	-10.104	444.012	25.2466	26.8398	218.409	123.459	226	5.42053	15.0333
8584	ARM	Asia	0.00442478	G	4.59838	1142.77	11.3572	-9.41392	18.4153	-10.104	444.012	25.2466	26.8398	218.409	123.459	226	5.42053	15.0333
827	ARM	Asia	0.00442478	A	4.59838	1142.77	11.3572	-9.41392	18.4153	-10.104	444.012	25.2466	26.8398	218.409	123.459	226	5.42053	15.0333
8655	ARM	Asia	0	C	4.59838	1142.77	11.3572	-9.41392	18.4153	-10.104	444.012	25.2466	26.8398	218.409	123.459	226	5.42053	15.0333
8701	ARM	Asia	0.00442478	A	4.59838	1142.77	11.3572	-9.41392	18.4153	-10.104	444.012	25.2466	26.8398	218.409	123.459	226	5.42053	15.0333
8790	ARM	Asia	0.0132743	G	4.59838	1142.77	11.3572	-9.41392	18.4153	-10.104	444.012	25.2466	26.8398	218.409	123.459	226	5.42053	15.0333
8877	ARM	Asia	0	T	4.59838	1142.77	11.3572	-9.41392	18.4153	-10.104	444.012	25.2466	26.8398	218.409	123.459	226	5.42053	15.0333
9042	ARM	Asia	0	C	4.59838	1142.77	11.3572	-9.41392	18.4153	-10.104	444.012	25.2466	26.8398	218.409	123.459	226	5.42053	15.0333
9053	ARM	Asia	0.00442478	G	4.59838	1142.77	11.3572	-9.41392	18.4153	-10.104	444.012	25.2466	26.8398	218.409	123.459	226	5.42053	15.0333
9254	ARM	Asia	0	A	4.59838	1142.77	11.3572	-9.41392	18.4153	-10.104	444.012	25.2466	26.8398	218.409	123.459	226	5.42053	15.0333
9347	ARM	Asia	0	A	4.59838	1142.77	11.3572	-9.41392	18.4153	-10.104	444.012	25.2466	26.8398	218.409	123.459	226	5.42053	15.0333
9380	ARM	Asia	0.00442478	G	4.59838	1142.77	11.3572	-9.41392	18.4153	-10.104	444.012	25.2466	26.8398	218.409	123.459	226	5.42053	15.0333
9438	ARM	Asia	0	G	4.59838	1142.77	11.3572	-9.41392	18.4153	-10.104	444.012	25.2466	26.8398	218.409	123.459	226	5.42053	15.0333
9468	ARM	Asia	0	A	4.59838	1142.77	11.3572	-9.41392	18.4153	-10.104	444.012	25.2466	26.8398	218.409	123.459	226	5.42053	15.0333
9656	ARM	Asia	0.0442478	T	4.59838	1142.77	11.3572	-9.41392	18.4153	-10.104	444.012	25.2466	26.8398	218.409	123.459	226	5.42053	15.0333
9667	ARM	Asia	0	A	4.59838	1142.77	11.3572	-9.41392	18.4153	-10.104	444.012	25.2466	26.8398	218.409	123.459	226	5.42053	15.0333
9932	ARM	Asia	0.0176991	G	4.59838	1142.77	11.3572	-9.41392	18.4153	-10.104	444.012	25.2466	26.8398	218.409	123.459	226	5.42053	15.0333
9947	AUS	Oceania	0.0222222	G	20.1853	482.078	21.1245	19.5986	25.5604	13.9889	384.186	25.6665	69.1435	283.547	109.557	45	3.80666	6.7082
9950	AUS	Oceania	0	T	20.1853	482.078	21.1245	19.5986	25.5604	13.9889	384.186	25.6665	69.1435	283.547	109.557	45	3.80666	6.7082
10034	AUS	Oceania	0.0222222	T	20.1853	482.078	21.1245	19.5986	25.5604	13.9889	384.186	25.6665	69.1435	283.547	109.557	45	3.80666	6.7082
10084	AUS	Oceania	0	T	20.1853	482.078	21.1245	19.5986	25.5604	13.9889	384.186	25.6665	69.1435	283.547	109.557	45	3.80666	6.7082
980	AUS	Oceania	0	T	20.1853	482.078	21.1245	19.5986	25.5604	13.9889	384.186	25.6665	69.1435	283.547	109.557	45	3.80666	6.7082
10238	AUS	Oceania	0.0222222	T	20.1853	482.078	21.1245	19.5986	25.5604	13.9889	384.186	25.6665	69.1435	283.547	109.557	45	3.80666	6.7082
10321	AUS	Oceania	0	T	20.1853	482.078	21.1245	19.5986	25.5604	13.9889	384.186	25.6665	69.1435	283.547	109.557	45	3.80666	6.7082
1018	AUS	Oceania	0	G	20.1853	482.078	21.1245	19.5986	25.5604	13.9889	384.186	25.6665	69.1435	283.547	109.557	45	3.80666	6.7082
10609	AUS	Oceania	0	T	20.1853	482.078	21.1245	19.5986	25.5604	13.9889	384.186	25.6665	69.1435	283.547	109.557	45	3.80666	6.7082
10688	AUS	Oceania	0.0666667	G	20.1853	482.078	21.1245	19.5986	25.5604	13.9889	384.186	25.6665	69.1435	283.547	109.557	45	3.80666	6.7082
10873	AUS	Oceania	0.177778	T	20.1853	482.078	21.1245	19.5986	25.5604	13.9889	384.186	25.6665	69.1435	283.547	109.557	45	3.80666	6.7082
10915	AUS	Oceania	0	T	20.1853	482.078	21.1245	19.5986	25.5604	13.9889	384.186	25.6665	69.1435	283.547	109.557	45	3.80666	6.7082
11143	AUS	Oceania	0.0444444	C	20.1853	482.078	21.1245	19.5986	25.5604	13.9889	384.186	25.6665	69.1435	283.547	109.557	45	3.80666	6.7082
11176	AUS	Oceania	0	G	20.1853	482.078	21.1245	19.5986	25.5604	13.9889	384.186	25.6665	69.1435	283.547	109.557	45	3.80666	6.7082
1107	AUS	Oceania	0	T	20.1853	482.078	21.1245	19.5986	25.5604	13.9889	384.186	25.6665	69.1435	283.547	109.557	45	3.80666	6.7082
11467	AUS	Oceania	0.222222	A	20.1853	482.078	21.1245	19.5986	25.5604	13.9889	384.186	25.6665	69.1435	283.547	109.557	45	3.80666	6.7082
11485	AUS	Oceania	0.0222222	T	20.1853	482.078	21.1245	19.5986	25.5604	13.9889	384.186	25.6665	69.1435	283.547	109.557	45	3.80666	6.7082
11674	AUS	Oceania	0	C	20.1853	482.078	21.1245	19.5986	25.5604	13.9889	384.186	25.6665	69.1435	283.547	109.557	45	3.80666	6.7082
11944	AUS	Oceania	0	T	20.1853	482.078	21.1245	19.5986	25.5604	13.9889	384.186	25.6665	69.1435	283.547	109.557	45	3.80666	6.7082
11947	AUS	Oceania	0	A	20.1853	482.078	21.1245	19.5986	25.5604	13.9889	384.186	25.6665	69.1435	283.547	109.557	45	3.80666	6.7082
11969	AUS	Oceania	0	G	20.1853	482.078	21.1245	19.5986	25.5604	13.9889	384.186	25.6665	69.1435	283.547	109.557	45	3.80666	6.7082
12007	AUS	Oceania	0.0222222	G	20.1853	482.078	21.1245	19.5986	25.5604	13.9889	384.186	25.6665	69.1435	283.547	109.557	45	3.80666	6.7082
12172	AUS	Oceania	0.0222222	A	20.1853	482.078	21.1245	19.5986	25.5604	13.9889	384.186	25.6665	69.1435	283.547	109.557	45	3.80666	6.7082
12235	AUS	Oceania	0	T	20.1853	482.078	21.1245	19.5986	25.5604	13.9889	384.186	25.6665	69.1435	283.547	109.557	45	3.80666	6.7082
12346	AUS	Oceania	0	C	20.1853	482.078	21.1245	19.5986	25.5604	13.9889	384.186	25.6665	69.1435	283.547	109.557	45	3.80666	6.7082
12358	AUS	Oceania	0.0444444	A	20.1853	482.078	21.1245	19.5986	25.5604	13.9889	384.186	25.6665	69.1435	283.547	109.557	45	3.80666	6.7082
12403	AUS	Oceania	0	C	20.1853	482.078	21.1245	19.5986	25.5604	13.9889	384.186	25.6665	69.1435	283.547	109.557	45	3.80666	6.7082
12406	AUS	Oceania	0	G	20.1853	482.078	21.1245	19.5986	25.5604	13.9889	384.186	25.6665	69.1435	283.547	109.557	45	3.80666	6.7082
12414	AUS	Oceania	0	T	20.1853	482.078	21.1245	19.5986	25.5604	13.9889	384.186	25.6665	69.1435	283.547	109.557	45	3.80666	6.7082
12618	AUS	Oceania	0	G	20.1853	482.078	21.1245	19.5986	25.5604	13.9889	384.186	25.6665	69.1435	283.547	109.557	45	3.80666	6.7082
12672	AUS	Oceania	0	A	20.1853	482.078	21.1245	19.5986	25.5604	13.9889	384.186	25.6665	69.1435	283.547	109.557	45	3.80666	6.7082
12720	AUS	Oceania	0	A	20.1853	482.078	21.1245	19.5986	25.5604	13.9889	384.186	25.6665	69.1435	283.547	109.557	45	3.80666	6.7082
12771	AUS	Oceania	0.0888889	G	20.1853	482.078	21.1245	19.5986	25.5604	13.9889	384.186	25.6665	69.1435	283.547	109.557	45	3.80666	6.7082
1243	AUS	Oceania	0	T	20.1853	482.078	21.1245	19.5986	25.5604	13.9889	384.186	25.6665	69.1435	283.547	109.557	45	3.80666	6.7082
12882	AUS	Oceania	0	C	20.1853	482.078	21.1245	19.5986	25.5604	13.9889	384.186	25.6665	69.1435	283.547	109.557	45	3.80666	6.7082
12940	AUS	Oceania	0.0444444	G	20.1853	482.078	21.1245	19.5986	25.5604	13.9889	384.186	25.6665	69.1435	283.547	109.557	45	3.80666	6.7082
13506	AUS	Oceania	0	C	20.1853	482.078	21.1245	19.5986	25.5604	13.9889	384.186	25.6665	69.1435	283.547	109.557	45	3.80666	6.7082
13734	AUS	Oceania	0	T	20.1853	482.078	21.1245	19.5986	25.5604	13.9889	384.186	25.6665	69.1435	283.547	109.557	45	3.80666	6.7082
13743	AUS	Oceania	0	T	20.1853	482.078	21.1245	19.5986	25.5604	13.9889	384.186	25.6665	69.1435	283.547	109.557	45	3.80666	6.7082
13759	AUS	Oceania	0.0222222	G	20.1853	482.078	21.1245	19.5986	25.5604	13.9889	384.186	25.6665	69.1435	283.547	109.557	45	3.80666	6.7082
13886	AUS	Oceania	0	T	20.1853	482.078	21.1245	19.5986	25.5604	13.9889	384.186	25.6665	69.1435	283.547	109.557	45	3.80666	6.7082
14007	AUS	Oceania	0	A	20.1853	482.078	21.1245	19.5986	25.5604	13.9889	384.186	25.6665	69.1435	283.547	109.557	45	3.80666	6.7082
14025	AUS	Oceania	0.0222222	T	20.1853	482.078	21.1245	19.5986	25.5604	13.9889	384.186	25.6665	69.1435	283.547	109.557	45	3.80666	6.7082
14110	AUS	Oceania	0	T	20.1853	482.078	21.1245	19.5986	25.5604	13.9889	384.186	25.6665	69.1435	283.547	109.557	45	3.80666	6.7082
14152	AUS	Oceania	0	A	20.1853	482.078	21.1245	19.5986	25.5604	13.9889	384.186	25.6665	69.1435	283.547	109.557	45	3.80666	6.7082
14212	AUS	Oceania	0	T	20.1853	482.078	21.1245	19.5986	25.5604	13.9889	384.186	25.6665	69.1435	283.547	109.557	45	3.80666	6.7082
14233	AUS	Oceania	0.0666667	A	20.1853	482.078	21.1245	19.5986	25.5604	13.9889	384.186	25.6665	69.1435	283.547	109.557	45	3.80666	6.7082
14284	AUS	Oceania	0.0222222	C	20.1853	482.078	21.1245	19.5986	25.5604	13.9889	384.186	25.6665	69.1435	283.547	109.557	45	3.80666	6.7082
14305	AUS	Oceania	0.0222222	G	20.1853	482.078	21.1245	19.5986	25.5604	13.9889	384.186	25.6665	69.1435	283.547	109.557	45	3.80666	6.7082
14569	AUS	Oceania	0	G	20.1853	482.078	21.1245	19.5986	25.5604	13.9889	384.186	25.6665	69.1435	283.547	109.557	45	3.80666	6.7082
14587	AUS	Oceania	0	A	20.1853	482.078	21.1245	19.5986	25.5604	13.9889	384.186	25.6665	69.1435	283.547	109.557	45	3.80666	6.7082
14793	AUS	Oceania	0	A	20.1853	482.078	21.1245	19.5986	25.5604	13.9889	384.186	25.6665	69.1435	283.547	109.557	45	3.80666	6.7082
15110	AUS	Oceania	0	G	20.1853	482.078	21.1245	19.5986	25.5604	13.9889	384.186	25.6665	69.1435	283.547	109.557	45	3.80666	6.7082
15218	AUS	Oceania	0	A	20.1853	482.078	21.1245	19.5986	25.5604	13.9889	384.186	25.6665	69.1435	283.547	109.557	45	3.80666	6.7082
15301	AUS	Oceania	0.177778	G	20.1853	482.078	21.1245	19.5986	25.5604	13.9889	384.186	25.6665	69.1435	283.547	109.557	45	3.80666	6.7082
15323	AUS	Oceania	0	G	20.1853	482.078	21.1245	19.5986	25.5604	13.9889	384.186	25.6665	69.1435	283.547	109.557	45	3.80666	6.7082
15326	AUS	Oceania	1	A	20.1853	482.078	21.1245	19.5986	25.5604	13.9889	384.186	25.6665	69.1435	283.547	109.557	45	3.80666	6.7082
150	AUS	Oceania	0.153846	C	20.1853	482.078	21.1245	19.5986	25.5604	13.9889	384.186	25.6665	69.1435	283.547	109.557	45	3.80666	6.7082
15346	AUS	Oceania	0	G	20.1853	482.078	21.1245	19.5986	25.5604	13.9889	384.186	25.6665	69.1435	283.547	109.557	45	3.80666	6.7082
15431	AUS	Oceania	0.0444444	G	20.1853	482.078	21.1245	19.5986	25.5604	13.9889	384.186	25.6665	69.1435	283.547	109.557	45	3.80666	6.7082
15440	AUS	Oceania	0	T	20.1853	482.078	21.1245	19.5986	25.5604	13.9889	384.186	25.6665	69.1435	283.547	109.557	45	3.80666	6.7082
15454	AUS	Oceania	0	T	20.1853	482.078	21.1245	19.5986	25.5604	13.9889	384.186	25.6665	69.1435	283.547	109.557	45	3.80666	6.7082
15466	AUS	Oceania	0	G	20.1853	482.078	21.1245	19.5986	25.5604	13.9889	384.186	25.6665	69.1435	283.547	109.557	45	3.80666	6.7082
15497	AUS	Oceania	0	G	20.1853	482.078	21.1245	19.5986	25.5604	13.9889	384.186	25.6665	69.1435	283.547	109.557	45	3.80666	6.7082
152	AUS	Oceania	0.487179	T	20.1853	482.078	21.1245	19.5986	25.5604	13.9889	384.186	25.6665	69.1435	283.547	109.557	45	3.80666	6.7082
15607	AUS	Oceania	0.155556	A	20.1853	482.078	21.1245	19.5986	25.5604	13.9889	384.186	25.6665	69.1435	283.547	109.557	45	3.80666	6.7082
153	AUS	Oceania	0.0512821	A	20.1853	482.078	21.1245	19.5986	25.5604	13.9889	384.186	25.6665	69.1435	283.547	109.557	45	3.80666	6.7082
15670	AUS	Oceania	0	T	20.1853	482.078	21.1245	19.5986	25.5604	13.9889	384.186	25.6665	69.1435	283.547	109.557	45	3.80666	6.7082
15758	AUS	Oceania	0	A	20.1853	482.078	21.1245	19.5986	25.5604	13.9889	384.186	25.6665	69.1435	283.547	109.557	45	3.80666	6.7082
15784	AUS	Oceania	0	T	20.1853	482.078	21.1245	19.5986	25.5604	13.9889	384.186	25.6665	69.1435	283.547	109.557	45	3.80666	6.7082
15904	AUS	Oceania	0	C	20.1853	482.078	21.1245	19.5986	25.5604	13.9889	384.186	25.6665	69.1435	283.547	109.557	45	3.80666	6.7082
15924	AUS	Oceania	0.0444444	A	20.1853	482.078	21.1245	19.5986	25.5604	13.9889	384.186	25.6665	69.1435	283.547	109.557	45	3.80666	6.7082
15942	AUS	Oceania	0	T	20.1853	482.078	21.1245	19.5986	25.5604	13.9889	384.186	25.6665	69.1435	283.547	109.557	45	3.80666	6.7082
16086	AUS	Oceania	0.0512821	T	20.1853	482.078	21.1245	19.5986	25.5604	13.9889	384.186	25.6665	69.1435	283.547	109.557	45	3.80666	6.7082
16126	AUS	Oceania	0.128205	T	20.1853	482.078	21.1245	19.5986	25.5604	13.9889	384.186	25.6665	69.1435	283.547	109.557	45	3.80666	6.7082
16136	AUS	Oceania	0	T	20.1853	482.078	21.1245	19.5986	25.5604	13.9889	384.186	25.6665	69.1435	283.547	109.557	45	3.80666	6.7082
16140	AUS	Oceania	0	T	20.1853	482.078	21.1245	19.5986	25.5604	13.9889	384.186	25.6665	69.1435	283.547	109.557	45	3.80666	6.7082
16145	AUS	Oceania	0.0512821	G	20.1853	482.078	21.1245	19.5986	25.5604	13.9889	384.186	25.6665	69.1435	283.547	109.557	45	3.80666	6.7082
16153	AUS	Oceania	0	G	20.1853	482.078	21.1245	19.5986	25.5604	13.9889	384.186	25.6665	69.1435	283.547	109.557	45	3.80666	6.7082
16167	AUS	Oceania	0	C	20.1853	482.078	21.1245	19.5986	25.5604	13.9889	384.186	25.6665	69.1435	283.547	109.557	45	3.80666	6.7082
16185	AUS	Oceania	0	C	20.1853	482.078	21.1245	19.5986	25.5604	13.9889	384.186	25.6665	69.1435	283.547	109.557	45	3.80666	6.7082
16213	AUS	Oceania	0	G	20.1853	482.078	21.1245	19.5986	25.5604	13.9889	384.186	25.6665	69.1435	283.547	109.557	45	3.80666	6.7082
16223	AUS	Oceania	0.282051	C	20.1853	482.078	21.1245	19.5986	25.5604	13.9889	384.186	25.6665	69.1435	283.547	109.557	45	3.80666	6.7082
16271	AUS	Oceania	0	T	20.1853	482.078	21.1245	19.5986	25.5604	13.9889	384.186	25.6665	69.1435	283.547	109.557	45	3.80666	6.7082
16274	AUS	Oceania	0	G	20.1853	482.078	21.1245	19.5986	25.5604	13.9889	384.186	25.6665	69.1435	283.547	109.557	45	3.80666	6.7082
16278	AUS	Oceania	0.025641	C	20.1853	482.078	21.1245	19.5986	25.5604	13.9889	384.186	25.6665	69.1435	283.547	109.557	45	3.80666	6.7082
16295	AUS	Oceania	0.0512821	C	20.1853	482.078	21.1245	19.5986	25.5604	13.9889	384.186	25.6665	69.1435	283.547	109.557	45	3.80666	6.7082
16296	AUS	Oceania	0.0769231	C	20.1853	482.078	21.1245	19.5986	25.5604	13.9889	384.186	25.6665	69.1435	283.547	109.557	45	3.80666	6.7082
16297	AUS	Oceania	0	T	20.1853	482.078	21.1245	19.5986	25.5604	13.9889	384.186	25.6665	69.1435	283.547	109.557	45	3.80666	6.7082
16299	AUS	Oceania	0	A	20.1853	482.078	21.1245	19.5986	25.5604	13.9889	384.186	25.6665	69.1435	283.547	109.557	45	3.80666	6.7082
16319	AUS	Oceania	0	G	20.1853	482.078	21.1245	19.5986	25.5604	13.9889	384.186	25.6665	69.1435	283.547	109.557	45	3.80666	6.7082
16344	AUS	Oceania	0	C	20.1853	482.078	21.1245	19.5986	25.5604	13.9889	384.186	25.6665	69.1435	283.547	109.557	45	3.80666	6.7082
16356	AUS	Oceania	0.0769231	T	20.1853	482.078	21.1245	19.5986	25.5604	13.9889	384.186	25.6665	69.1435	283.547	109.557	45	3.80666	6.7082
16368	AUS	Oceania	0	T	20.1853	482.078	21.1245	19.5986	25.5604	13.9889	384.186	25.6665	69.1435	283.547	109.557	45	3.80666	6.7082
16391	AUS	Oceania	0.025641	G	20.1853	482.078	21.1245	19.5986	25.5604	13.9889	384.186	25.6665	69.1435	283.547	109.557	45	3.80666	6.7082
16482	AUS	Oceania	0	A	20.1853	482.078	21.1245	19.5986	25.5604	13.9889	384.186	25.6665	69.1435	283.547	109.557	45	3.80666	6.7082
16519	AUS	Oceania	0.615385	T	20.1853	482.078	21.1245	19.5986	25.5604	13.9889	384.186	25.6665	69.1435	283.547	109.557	45	3.80666	6.7082
1700	AUS	Oceania	0	T	20.1853	482.078	21.1245	19.5986	25.5604	13.9889	384.186	25.6665	69.1435	283.547	109.557	45	3.80666	6.7082
1719	AUS	Oceania	0.0444444	G	20.1853	482.078	21.1245	19.5986	25.5604	13.9889	384.186	25.6665	69.1435	283.547	109.557	45	3.80666	6.7082
1811	AUS	Oceania	0.155556	A	20.1853	482.078	21.1245	19.5986	25.5604	13.9889	384.186	25.6665	69.1435	283.547	109.557	45	3.80666	6.7082
182	AUS	Oceania	0.025641	C	20.1853	482.078	21.1245	19.5986	25.5604	13.9889	384.186	25.6665	69.1435	283.547	109.557	45	3.80666	6.7082
189	AUS	Oceania	0.025641	A	20.1853	482.078	21.1245	19.5986	25.5604	13.9889	384.186	25.6665	69.1435	283.547	109.557	45	3.80666	6.7082
198	AUS	Oceania	0	C	20.1853	482.078	21.1245	19.5986	25.5604	13.9889	384.186	25.6665	69.1435	283.547	109.557	45	3.80666	6.7082
199	AUS	Oceania	0.025641	T	20.1853	482.078	21.1245	19.5986	25.5604	13.9889	384.186	25.6665	69.1435	283.547	109.557	45	3.80666	6.7082
200	AUS	Oceania	0	A	20.1853	482.078	21.1245	19.5986	25.5604	13.9889	384.186	25.6665	69.1435	283.547	109.557	45	3.80666	6.7082
207	AUS	Oceania	0.025641	G	20.1853	482.078	21.1245	19.5986	25.5604	13.9889	384.186	25.6665	69.1435	283.547	109.557	45	3.80666	6.7082
2259	AUS	Oceania	0.0222222	C	20.1853	482.078	21.1245	19.5986	25.5604	13.9889	384.186	25.6665	69.1435	283.547	109.557	45	3.80666	6.7082
235	AUS	Oceania	0	A	20.1853	482.078	21.1245	19.5986	25.5604	13.9889	384.186	25.6665	69.1435	283.547	109.557	45	3.80666	6.7082
239	AUS	Oceania	0.025641	T	20.1853	482.078	21.1245	19.5986	25.5604	13.9889	384.186	25.6665	69.1435	283.547	109.557	45	3.80666	6.7082
2416	AUS	Oceania	0.0222222	T	20.1853	482.078	21.1245	19.5986	25.5604	13.9889	384.186	25.6665	69.1435	283.547	109.557	45	3.80666	6.7082
248	AUS	Oceania	0.155556	A	20.1853	482.078	21.1245	19.5986	25.5604	13.9889	384.186	25.6665	69.1435	283.547	109.557	45	3.80666	6.7082
250	AUS	Oceania	0.025641	T	20.1853	482.078	21.1245	19.5986	25.5604	13.9889	384.186	25.6665	69.1435	283.547	109.557	45	3.80666	6.7082
2758	AUS	Oceania	0	G	20.1853	482.078	21.1245	19.5986	25.5604	13.9889	384.186	25.6665	69.1435	283.547	109.557	45	3.80666	6.7082
279	AUS	Oceania	0	T	20.1853	482.078	21.1245	19.5986	25.5604	13.9889	384.186	25.6665	69.1435	283.547	109.557	45	3.80666	6.7082
3010	AUS	Oceania	0.0666667	G	20.1853	482.078	21.1245	19.5986	25.5604	13.9889	384.186	25.6665	69.1435	283.547	109.557	45	3.80666	6.7082
3027	AUS	Oceania	0	T	20.1853	482.078	21.1245	19.5986	25.5604	13.9889	384.186	25.6665	69.1435	283.547	109.557	45	3.80666	6.7082
310	AUS	Oceania	0.447368	T	20.1853	482.078	21.1245	19.5986	25.5604	13.9889	384.186	25.6665	69.1435	283.547	109.557	45	3.80666	6.7082
3316	AUS	Oceania	0	G	20.1853	482.078	21.1245	19.5986	25.5604	13.9889	384.186	25.6665	69.1435	283.547	109.557	45	3.80666	6.7082
3348	AUS	Oceania	0	A	20.1853	482.078	21.1245	19.5986	25.5604	13.9889	384.186	25.6665	69.1435	283.547	109.557	45	3.80666	6.7082
3394	AUS	Oceania	0	T	20.1853	482.078	21.1245	19.5986	25.5604	13.9889	384.186	25.6665	69.1435	283.547	109.557	45	3.80666	6.7082
3396	AUS	Oceania	0	T	20.1853	482.078	21.1245	19.5986	25.5604	13.9889	384.186	25.6665	69.1435	283.547	109.557	45	3.80666	6.7082
3447	AUS	Oceania	0	A	20.1853	482.078	21.1245	19.5986	25.5604	13.9889	384.186	25.6665	69.1435	283.547	109.557	45	3.80666	6.7082
3591	AUS	Oceania	0	G	20.1853	482.078	21.1245	19.5986	25.5604	13.9889	384.186	25.6665	69.1435	283.547	109.557	45	3.80666	6.7082
3618	AUS	Oceania	0	T	20.1853	482.078	21.1245	19.5986	25.5604	13.9889	384.186	25.6665	69.1435	283.547	109.557	45	3.80666	6.7082
3693	AUS	Oceania	0	G	20.1853	482.078	21.1245	19.5986	25.5604	13.9889	384.186	25.6665	69.1435	283.547	109.557	45	3.80666	6.7082
3705	AUS	Oceania	0	G	20.1853	482.078	21.1245	19.5986	25.5604	13.9889	384.186	25.6665	69.1435	283.547	109.557	45	3.80666	6.7082
3741	AUS	Oceania	0	C	20.1853	482.078	21.1245	19.5986	25.5604	13.9889	384.186	25.6665	69.1435	283.547	109.557	45	3.80666	6.7082
3915	AUS	Oceania	0	G	20.1853	482.078	21.1245	19.5986	25.5604	13.9889	384.186	25.6665	69.1435	283.547	109.557	45	3.80666	6.7082
3918	AUS	Oceania	0	G	20.1853	482.078	21.1245	19.5986	25.5604	13.9889	384.186	25.6665	69.1435	283.547	109.557	45	3.80666	6.7082
3970	AUS	Oceania	0	C	20.1853	482.078	21.1245	19.5986	25.5604	13.9889	384.186	25.6665	69.1435	283.547	109.557	45	3.80666	6.7082
4025	AUS	Oceania	0	C	20.1853	482.078	21.1245	19.5986	25.5604	13.9889	384.186	25.6665	69.1435	283.547	109.557	45	3.80666	6.7082
4048	AUS	Oceania	0	G	20.1853	482.078	21.1245	19.5986	25.5604	13.9889	384.186	25.6665	69.1435	283.547	109.557	45	3.80666	6.7082
4117	AUS	Oceania	0.0444444	T	20.1853	482.078	21.1245	19.5986	25.5604	13.9889	384.186	25.6665	69.1435	283.547	109.557	45	3.80666	6.7082
4164	AUS	Oceania	0	A	20.1853	482.078	21.1245	19.5986	25.5604	13.9889	384.186	25.6665	69.1435	283.547	109.557	45	3.80666	6.7082
4218	AUS	Oceania	0	T	20.1853	482.078	21.1245	19.5986	25.5604	13.9889	384.186	25.6665	69.1435	283.547	109.557	45	3.80666	6.7082
4248	AUS	Oceania	0	T	20.1853	482.078	21.1245	19.5986	25.5604	13.9889	384.186	25.6665	69.1435	283.547	109.557	45	3.80666	6.7082
4312	AUS	Oceania	0	C	20.1853	482.078	21.1245	19.5986	25.5604	13.9889	384.186	25.6665	69.1435	283.547	109.557	45	3.80666	6.7082
4491	AUS	Oceania	0	G	20.1853	482.078	21.1245	19.5986	25.5604	13.9889	384.186	25.6665	69.1435	283.547	109.557	45	3.80666	6.7082
4580	AUS	Oceania	0	G	20.1853	482.078	21.1245	19.5986	25.5604	13.9889	384.186	25.6665	69.1435	283.547	109.557	45	3.80666	6.7082
4646	AUS	Oceania	0.0222222	T	20.1853	482.078	21.1245	19.5986	25.5604	13.9889	384.186	25.6665	69.1435	283.547	109.557	45	3.80666	6.7082
456	AUS	Oceania	0	C	20.1853	482.078	21.1245	19.5986	25.5604	13.9889	384.186	25.6665	69.1435	283.547	109.557	45	3.80666	6.7082
4917	AUS	Oceania	0.111111	A	20.1853	482.078	21.1245	19.5986	25.5604	13.9889	384.186	25.6665	69.1435	283.547	109.557	45	3.80666	6.7082
5046	AUS	Oceania	0	G	20.1853	482.078	21.1245	19.5986	25.5604	13.9889	384.186	25.6665	69.1435	283.547	109.557	45	3.80666	6.7082
5108	AUS	Oceania	0	T	20.1853	482.078	21.1245	19.5986	25.5604	13.9889	384.186	25.6665	69.1435	283.547	109.557	45	3.80666	6.7082
5153	AUS	Oceania	0	A	20.1853	482.078	21.1245	19.5986	25.5604	13.9889	384.186	25.6665	69.1435	283.547	109.557	45	3.80666	6.7082
499	AUS	Oceania	0.0222222	G	20.1853	482.078	21.1245	19.5986	25.5604	13.9889	384.186	25.6665	69.1435	283.547	109.557	45	3.80666	6.7082
508	AUS	Oceania	0.0222222	A	20.1853	482.078	21.1245	19.5986	25.5604	13.9889	384.186	25.6665	69.1435	283.547	109.557	45	3.80666	6.7082
5351	AUS	Oceania	0	A	20.1853	482.078	21.1245	19.5986	25.5604	13.9889	384.186	25.6665	69.1435	283.547	109.557	45	3.80666	6.7082
5360	AUS	Oceania	0	C	20.1853	482.078	21.1245	19.5986	25.5604	13.9889	384.186	25.6665	69.1435	283.547	109.557	45	3.80666	6.7082
5375	AUS	Oceania	0	C	20.1853	482.078	21.1245	19.5986	25.5604	13.9889	384.186	25.6665	69.1435	283.547	109.557	45	3.80666	6.7082
5460	AUS	Oceania	0.0222222	G	20.1853	482.078	21.1245	19.5986	25.5604	13.9889	384.186	25.6665	69.1435	283.547	109.557	45	3.80666	6.7082
5585	AUS	Oceania	0	G	20.1853	482.078	21.1245	19.5986	25.5604	13.9889	384.186	25.6665	69.1435	283.547	109.557	45	3.80666	6.7082
5603	AUS	Oceania	0	C	20.1853	482.078	21.1245	19.5986	25.5604	13.9889	384.186	25.6665	69.1435	283.547	109.557	45	3.80666	6.7082
5913	AUS	Oceania	0	G	20.1853	482.078	21.1245	19.5986	25.5604	13.9889	384.186	25.6665	69.1435	283.547	109.557	45	3.80666	6.7082
5951	AUS	Oceania	0	A	20.1853	482.078	21.1245	19.5986	25.5604	13.9889	384.186	25.6665	69.1435	283.547	109.557	45	3.80666	6.7082
6023	AUS	Oceania	0	G	20.1853	482.078	21.1245	19.5986	25.5604	13.9889	384.186	25.6665	69.1435	283.547	109.557	45	3.80666	6.7082
6071	AUS	Oceania	0	T	20.1853	482.078	21.1245	19.5986	25.5604	13.9889	384.186	25.6665	69.1435	283.547	109.557	45	3.80666	6.7082
6077	AUS	Oceania	0	C	20.1853	482.078	21.1245	19.5986	25.5604	13.9889	384.186	25.6665	69.1435	283.547	109.557	45	3.80666	6.7082
6152	AUS	Oceania	0	T	20.1853	482.078	21.1245	19.5986	25.5604	13.9889	384.186	25.6665	69.1435	283.547	109.557	45	3.80666	6.7082
6257	AUS	Oceania	0	G	20.1853	482.078	21.1245	19.5986	25.5604	13.9889	384.186	25.6665	69.1435	283.547	109.557	45	3.80666	6.7082
6392	AUS	Oceania	0	T	20.1853	482.078	21.1245	19.5986	25.5604	13.9889	384.186	25.6665	69.1435	283.547	109.557	45	3.80666	6.7082
6455	AUS	Oceania	0	C	20.1853	482.078	21.1245	19.5986	25.5604	13.9889	384.186	25.6665	69.1435	283.547	109.557	45	3.80666	6.7082
6671	AUS	Oceania	0	T	20.1853	482.078	21.1245	19.5986	25.5604	13.9889	384.186	25.6665	69.1435	283.547	109.557	45	3.80666	6.7082
6680	AUS	Oceania	0	T	20.1853	482.078	21.1245	19.5986	25.5604	13.9889	384.186	25.6665	69.1435	283.547	109.557	45	3.80666	6.7082
6734	AUS	Oceania	0.0222222	G	20.1853	482.078	21.1245	19.5986	25.5604	13.9889	384.186	25.6665	69.1435	283.547	109.557	45	3.80666	6.7082
6752	AUS	Oceania	0	A	20.1853	482.078	21.1245	19.5986	25.5604	13.9889	384.186	25.6665	69.1435	283.547	109.557	45	3.80666	6.7082
6755	AUS	Oceania	0	G	20.1853	482.078	21.1245	19.5986	25.5604	13.9889	384.186	25.6665	69.1435	283.547	109.557	45	3.80666	6.7082
6776	AUS	Oceania	0.0222222	T	20.1853	482.078	21.1245	19.5986	25.5604	13.9889	384.186	25.6665	69.1435	283.547	109.557	45	3.80666	6.7082
6815	AUS	Oceania	0	T	20.1853	482.078	21.1245	19.5986	25.5604	13.9889	384.186	25.6665	69.1435	283.547	109.557	45	3.80666	6.7082
7076	AUS	Oceania	0	A	20.1853	482.078	21.1245	19.5986	25.5604	13.9889	384.186	25.6665	69.1435	283.547	109.557	45	3.80666	6.7082
7146	AUS	Oceania	0	A	20.1853	482.078	21.1245	19.5986	25.5604	13.9889	384.186	25.6665	69.1435	283.547	109.557	45	3.80666	6.7082
7337	AUS	Oceania	0.0222222	G	20.1853	482.078	21.1245	19.5986	25.5604	13.9889	384.186	25.6665	69.1435	283.547	109.557	45	3.80666	6.7082
7389	AUS	Oceania	0	T	20.1853	482.078	21.1245	19.5986	25.5604	13.9889	384.186	25.6665	69.1435	283.547	109.557	45	3.80666	6.7082
7424	AUS	Oceania	0	A	20.1853	482.078	21.1245	19.5986	25.5604	13.9889	384.186	25.6665	69.1435	283.547	109.557	45	3.80666	6.7082
7600	AUS	Oceania	0	G	20.1853	482.078	21.1245	19.5986	25.5604	13.9889	384.186	25.6665	69.1435	283.547	109.557	45	3.80666	6.7082
7684	AUS	Oceania	0	T	20.1853	482.078	21.1245	19.5986	25.5604	13.9889	384.186	25.6665	69.1435	283.547	109.557	45	3.80666	6.7082
7771	AUS	Oceania	0	A	20.1853	482.078	21.1245	19.5986	25.5604	13.9889	384.186	25.6665	69.1435	283.547	109.557	45	3.80666	6.7082
7805	AUS	Oceania	0	G	20.1853	482.078	21.1245	19.5986	25.5604	13.9889	384.186	25.6665	69.1435	283.547	109.557	45	3.80666	6.7082
7853	AUS	Oceania	0	G	20.1853	482.078	21.1245	19.5986	25.5604	13.9889	384.186	25.6665	69.1435	283.547	109.557	45	3.80666	6.7082
750	AUS	Oceania	1	A	20.1853	482.078	21.1245	19.5986	25.5604	13.9889	384.186	25.6665	69.1435	283.547	109.557	45	3.80666	6.7082
8020	AUS	Oceania	0	G	20.1853	482.078	21.1245	19.5986	25.5604	13.9889	384.186	25.6665	69.1435	283.547	109.557	45	3.80666	6.7082
8027	AUS	Oceania	0.0666667	G	20.1853	482.078	21.1245	19.5986	25.5604	13.9889	384.186	25.6665	69.1435	283.547	109.557	45	3.80666	6.7082
8206	AUS	Oceania	0	G	20.1853	482.078	21.1245	19.5986	25.5604	13.9889	384.186	25.6665	69.1435	283.547	109.557	45	3.80666	6.7082
8251	AUS	Oceania	0.155556	G	20.1853	482.078	21.1245	19.5986	25.5604	13.9889	384.186	25.6665	69.1435	283.547	109.557	45	3.80666	6.7082
8460	AUS	Oceania	0	A	20.1853	482.078	21.1245	19.5986	25.5604	13.9889	384.186	25.6665	69.1435	283.547	109.557	45	3.80666	6.7082
813	AUS	Oceania	0	A	20.1853	482.078	21.1245	19.5986	25.5604	13.9889	384.186	25.6665	69.1435	283.547	109.557	45	3.80666	6.7082
8572	AUS	Oceania	0	G	20.1853	482.078	21.1245	19.5986	25.5604	13.9889	384.186	25.6665	69.1435	283.547	109.557	45	3.80666	6.7082
8584	AUS	Oceania	0	G	20.1853	482.078	21.1245	19.5986	25.5604	13.9889	384.186	25.6665	69.1435	283.547	109.557	45	3.80666	6.7082
827	AUS	Oceania	0	A	20.1853	482.078	21.1245	19.5986	25.5604	13.9889	384.186	25.6665	69.1435	283.547	109.557	45	3.80666	6.7082
8655	AUS	Oceania	0	C	20.1853	482.078	21.1245	19.5986	25.5604	13.9889	384.186	25.6665	69.1435	283.547	109.557	45	3.80666	6.7082
8701	AUS	Oceania	0.177778	A	20.1853	482.078	21.1245	19.5986	25.5604	13.9889	384.186	25.6665	69.1435	283.547	109.557	45	3.80666	6.7082
8790	AUS	Oceania	0.0444444	G	20.1853	482.078	21.1245	19.5986	25.5604	13.9889	384.186	25.6665	69.1435	283.547	109.557	45	3.80666	6.7082
8877	AUS	Oceania	0	T	20.1853	482.078	21.1245	19.5986	25.5604	13.9889	384.186	25.6665	69.1435	283.547	109.557	45	3.80666	6.7082
9042	AUS	Oceania	0	C	20.1853	482.078	21.1245	19.5986	25.5604	13.9889	384.186	25.6665	69.1435	283.547	109.557	45	3.80666	6.7082
9053	AUS	Oceania	0.0222222	G	20.1853	482.078	21.1245	19.5986	25.5604	13.9889	384.186	25.6665	69.1435	283.547	109.557	45	3.80666	6.7082
9254	AUS	Oceania	0	A	20.1853	482.078	21.1245	19.5986	25.5604	13.9889	384.186	25.6665	69.1435	283.547	109.557	45	3.80666	6.7082
9347	AUS	Oceania	0	A	20.1853	482.078	21.1245	19.5986	25.5604	13.9889	384.186	25.6665	69.1435	283.547	109.557	45	3.80666	6.7082
9380	AUS	Oceania	0	G	20.1853	482.078	21.1245	19.5986	25.5604	13.9889	384.186	25.6665	69.1435	283.547	109.557	45	3.80666	6.7082
9438	AUS	Oceania	0	G	20.1853	482.078	21.1245	19.5986	25.5604	13.9889	384.186	25.6665	69.1435	283.547	109.557	45	3.80666	6.7082
9468	AUS	Oceania	0	A	20.1853	482.078	21.1245	19.5986	25.5604	13.9889	384.186	25.6665	69.1435	283.547	109.557	45	3.80666	6.7082
9656	AUS	Oceania	0	T	20.1853	482.078	21.1245	19.5986	25.5604	13.9889	384.186	25.6665	69.1435	283.547	109.557	45	3.80666	6.7082
9667	AUS	Oceania	0	A	20.1853	482.078	21.1245	19.5986	25.5604	13.9889	384.186	25.6665	69.1435	283.547	109.557	45	3.80666	6.7082
9932	AUS	Oceania	0	G	20.1853	482.078	21.1245	19.5986	25.5604	13.9889	384.186	25.6665	69.1435	283.547	109.557	45	3.80666	6.7082
9947	BFA	Africa	0	G	24.6618	304.726	24.4029	22.3051	28.7314	21.0664	1123.87	0.785234	42.859	632.214	360.061	40	3.68888	6.32456
9950	BFA	Africa	0.025	T	24.6618	304.726	24.4029	22.3051	28.7314	21.0664	1123.87	0.785234	42.859	632.214	360.061	40	3.68888	6.32456
10034	BFA	Africa	0	T	24.6618	304.726	24.4029	22.3051	28.7314	21.0664	1123.87	0.785234	42.859	632.214	360.061	40	3.68888	6.32456
10084	BFA	Africa	0.025	T	24.6618	304.726	24.4029	22.3051	28.7314	21.0664	1123.87	0.785234	42.859	632.214	360.061	40	3.68888	6.32456
980	BFA	Africa	0	T	24.6618	304.726	24.4029	22.3051	28.7314	21.0664	1123.87	0.785234	42.859	632.214	360.061	40	3.68888	6.32456
10238	BFA	Africa	0	T	24.6618	304.726	24.4029	22.3051	28.7314	21.0664	1123.87	0.785234	42.859	632.214	360.061	40	3.68888	6.32456
10321	BFA	Africa	0	T	24.6618	304.726	24.4029	22.3051	28.7314	21.0664	1123.87	0.785234	42.859	632.214	360.061	40	3.68888	6.32456
1018	BFA	Africa	0.325	G	24.6618	304.726	24.4029	22.3051	28.7314	21.0664	1123.87	0.785234	42.859	632.214	360.061	40	3.68888	6.32456
10609	BFA	Africa	0	T	24.6618	304.726	24.4029	22.3051	28.7314	21.0664	1123.87	0.785234	42.859	632.214	360.061	40	3.68888	6.32456
10688	BFA	Africa	0.15	G	24.6618	304.726	24.4029	22.3051	28.7314	21.0664	1123.87	0.785234	42.859	632.214	360.061	40	3.68888	6.32456
10873	BFA	Africa	0.675	T	24.6618	304.726	24.4029	22.3051	28.7314	21.0664	1123.87	0.785234	42.859	632.214	360.061	40	3.68888	6.32456
10915	BFA	Africa	0.025	T	24.6618	304.726	24.4029	22.3051	28.7314	21.0664	1123.87	0.785234	42.859	632.214	360.061	40	3.68888	6.32456
11143	BFA	Africa	0	C	24.6618	304.726	24.4029	22.3051	28.7314	21.0664	1123.87	0.785234	42.859	632.214	360.061	40	3.68888	6.32456
11176	BFA	Africa	0.025	G	24.6618	304.726	24.4029	22.3051	28.7314	21.0664	1123.87	0.785234	42.859	632.214	360.061	40	3.68888	6.32456
1107	BFA	Africa	0	T	24.6618	304.726	24.4029	22.3051	28.7314	21.0664	1123.87	0.785234	42.859	632.214	360.061	40	3.68888	6.32456
11467	BFA	Africa	0.05	A	24.6618	304.726	24.4029	22.3051	28.7314	21.0664	1123.87	0.785234	42.859	632.214	360.061	40	3.68888	6.32456
11485	BFA	Africa	0	T	24.6618	304.726	24.4029	22.3051	28.7314	21.0664	1123.87	0.785234	42.859	632.214	360.061	40	3.68888	6.32456
11674	BFA	Africa	0	C	24.6618	304.726	24.4029	22.3051	28.7314	21.0664	1123.87	0.785234	42.859	632.214	360.061	40	3.68888	6.32456
11944	BFA	Africa	0.175	T	24.6618	304.726	24.4029	22.3051	28.7314	21.0664	1123.87	0.785234	42.859	632.214	360.061	40	3.68888	6.32456
11947	BFA	Africa	0	A	24.6618	304.726	24.4029	22.3051	28.7314	21.0664	1123.87	0.785234	42.859	632.214	360.061	40	3.68888	6.32456
11969	BFA	Africa	0	G	24.6618	304.726	24.4029	22.3051	28.7314	21.0664	1123.87	0.785234	42.859	632.214	360.061	40	3.68888	6.32456
12007	BFA	Africa	0.025	G	24.6618	304.726	24.4029	22.3051	28.7314	21.0664	1123.87	0.785234	42.859	632.214	360.061	40	3.68888	6.32456
12172	BFA	Africa	0.025	A	24.6618	304.726	24.4029	22.3051	28.7314	21.0664	1123.87	0.785234	42.859	632.214	360.061	40	3.68888	6.32456
12235	BFA	Africa	0	T	24.6618	304.726	24.4029	22.3051	28.7314	21.0664	1123.87	0.785234	42.859	632.214	360.061	40	3.68888	6.32456
12346	BFA	Africa	0	C	24.6618	304.726	24.4029	22.3051	28.7314	21.0664	1123.87	0.785234	42.859	632.214	360.061	40	3.68888	6.32456
12358	BFA	Africa	0.075	A	24.6618	304.726	24.4029	22.3051	28.7314	21.0664	1123.87	0.785234	42.859	632.214	360.061	40	3.68888	6.32456
12403	BFA	Africa	0	C	24.6618	304.726	24.4029	22.3051	28.7314	21.0664	1123.87	0.785234	42.859	632.214	360.061	40	3.68888	6.32456
12406	BFA	Africa	0.025	G	24.6618	304.726	24.4029	22.3051	28.7314	21.0664	1123.87	0.785234	42.859	632.214	360.061	40	3.68888	6.32456
12414	BFA	Africa	0	T	24.6618	304.726	24.4029	22.3051	28.7314	21.0664	1123.87	0.785234	42.859	632.214	360.061	40	3.68888	6.32456
12618	BFA	Africa	0.05	G	24.6618	304.726	24.4029	22.3051	28.7314	21.0664	1123.87	0.785234	42.859	632.214	360.061	40	3.68888	6.32456
12672	BFA	Africa	0	A	24.6618	304.726	24.4029	22.3051	28.7314	21.0664	1123.87	0.785234	42.859	632.214	360.061	40	3.68888	6.32456
12720	BFA	Africa	0.025	A	24.6618	304.726	24.4029	22.3051	28.7314	21.0664	1123.87	0.785234	42.859	632.214	360.061	40	3.68888	6.32456
12771	BFA	Africa	0	G	24.6618	304.726	24.4029	22.3051	28.7314	21.0664	1123.87	0.785234	42.859	632.214	360.061	40	3.68888	6.32456
1243	BFA	Africa	0	T	24.6618	304.726	24.4029	22.3051	28.7314	21.0664	1123.87	0.785234	42.859	632.214	360.061	40	3.68888	6.32456
12882	BFA	Africa	0	C	24.6618	304.726	24.4029	22.3051	28.7314	21.0664	1123.87	0.785234	42.859	632.214	360.061	40	3.68888	6.32456
12940	BFA	Africa	0	G	24.6618	304.726	24.4029	22.3051	28.7314	21.0664	1123.87	0.785234	42.859	632.214	360.061	40	3.68888	6.32456
13506	BFA	Africa	0.15	C	24.6618	304.726	24.4029	22.3051	28.7314	21.0664	1123.87	0.785234	42.859	632.214	360.061	40	3.68888	6.32456
13734	BFA	Africa	0	T	24.6618	304.726	24.4029	22.3051	28.7314	21.0664	1123.87	0.785234	42.859	632.214	360.061	40	3.68888	6.32456
13743	BFA	Africa	0	T	24.6618	304.726	24.4029	22.3051	28.7314	21.0664	1123.87	0.785234	42.859	632.214	360.061	40	3.68888	6.32456
13759	BFA	Africa	0.025	G	24.6618	304.726	24.4029	22.3051	28.7314	21.0664	1123.87	0.785234	42.859	632.214	360.061	40	3.68888	6.32456
13886	BFA	Africa	0.075	T	24.6618	304.726	24.4029	22.3051	28.7314	21.0664	1123.87	0.785234	42.859	632.214	360.061	40	3.68888	6.32456
14007	BFA	Africa	0	A	24.6618	304.726	24.4029	22.3051	28.7314	21.0664	1123.87	0.785234	42.859	632.214	360.061	40	3.68888	6.32456
14025	BFA	Africa	0	T	24.6618	304.726	24.4029	22.3051	28.7314	21.0664	1123.87	0.785234	42.859	632.214	360.061	40	3.68888	6.32456
14110	BFA	Africa	0.05	T	24.6618	304.726	24.4029	22.3051	28.7314	21.0664	1123.87	0.785234	42.859	632.214	360.061	40	3.68888	6.32456
14152	BFA	Africa	0	A	24.6618	304.726	24.4029	22.3051	28.7314	21.0664	1123.87	0.785234	42.859	632.214	360.061	40	3.68888	6.32456
14212	BFA	Africa	0.15	T	24.6618	304.726	24.4029	22.3051	28.7314	21.0664	1123.87	0.785234	42.859	632.214	360.061	40	3.68888	6.32456
14233	BFA	Africa	0	A	24.6618	304.726	24.4029	22.3051	28.7314	21.0664	1123.87	0.785234	42.859	632.214	360.061	40	3.68888	6.32456
14284	BFA	Africa	0.075	C	24.6618	304.726	24.4029	22.3051	28.7314	21.0664	1123.87	0.785234	42.859	632.214	360.061	40	3.68888	6.32456
14305	BFA	Africa	0	G	24.6618	304.726	24.4029	22.3051	28.7314	21.0664	1123.87	0.785234	42.859	632.214	360.061	40	3.68888	6.32456
14569	BFA	Africa	0	G	24.6618	304.726	24.4029	22.3051	28.7314	21.0664	1123.87	0.785234	42.859	632.214	360.061	40	3.68888	6.32456
14587	BFA	Africa	0	A	24.6618	304.726	24.4029	22.3051	28.7314	21.0664	1123.87	0.785234	42.859	632.214	360.061	40	3.68888	6.32456
14793	BFA	Africa	0	A	24.6618	304.726	24.4029	22.3051	28.7314	21.0664	1123.87	0.785234	42.859	632.214	360.061	40	3.68888	6.32456
15110	BFA	Africa	0.075	G	24.6618	304.726	24.4029	22.3051	28.7314	21.0664	1123.87	0.785234	42.859	632.214	360.061	40	3.68888	6.32456
15218	BFA	Africa	0	A	24.6618	304.726	24.4029	22.3051	28.7314	21.0664	1123.87	0.785234	42.859	632.214	360.061	40	3.68888	6.32456
15301	BFA	Africa	0.55	G	24.6618	304.726	24.4029	22.3051	28.7314	21.0664	1123.87	0.785234	42.859	632.214	360.061	40	3.68888	6.32456
15323	BFA	Africa	0	G	24.6618	304.726	24.4029	22.3051	28.7314	21.0664	1123.87	0.785234	42.859	632.214	360.061	40	3.68888	6.32456
15326	BFA	Africa	0.975	A	24.6618	304.726	24.4029	22.3051	28.7314	21.0664	1123.87	0.785234	42.859	632.214	360.061	40	3.68888	6.32456
150	BFA	Africa	0.153846	C	24.6618	304.726	24.4029	22.3051	28.7314	21.0664	1123.87	0.785234	42.859	632.214	360.061	40	3.68888	6.32456
15346	BFA	Africa	0.025	G	24.6618	304.726	24.4029	22.3051	28.7314	21.0664	1123.87	0.785234	42.859	632.214	360.061	40	3.68888	6.32456
15431	BFA	Africa	0.025	G	24.6618	304.726	24.4029	22.3051	28.7314	21.0664	1123.87	0.785234	42.859	632.214	360.061	40	3.68888	6.32456
15440	BFA	Africa	0	T	24.6618	304.726	24.4029	22.3051	28.7314	21.0664	1123.87	0.785234	42.859	632.214	360.061	40	3.68888	6.32456
15454	BFA	Africa	0	T	24.6618	304.726	24.4029	22.3051	28.7314	21.0664	1123.87	0.785234	42.859	632.214	360.061	40	3.68888	6.32456
15466	BFA	Africa	0	G	24.6618	304.726	24.4029	22.3051	28.7314	21.0664	1123.87	0.785234	42.859	632.214	360.061	40	3.68888	6.32456
15497	BFA	Africa	0	G	24.6618	304.726	24.4029	22.3051	28.7314	21.0664	1123.87	0.785234	42.859	632.214	360.061	40	3.68888	6.32456
152	BFA	Africa	0	T	24.6618	304.726	24.4029	22.3051	28.7314	21.0664	1123.87	0.785234	42.859	632.214	360.061	40	3.68888	6.32456
15607	BFA	Africa	0	A	24.6618	304.726	24.4029	22.3051	28.7314	21.0664	1123.87	0.785234	42.859	632.214	360.061	40	3.68888	6.32456
153	BFA	Africa	0	A	24.6618	304.726	24.4029	22.3051	28.7314	21.0664	1123.87	0.785234	42.859	632.214	360.061	40	3.68888	6.32456
15670	BFA	Africa	0	T	24.6618	304.726	24.4029	22.3051	28.7314	21.0664	1123.87	0.785234	42.859	632.214	360.061	40	3.68888	6.32456
15758	BFA	Africa	0	A	24.6618	304.726	24.4029	22.3051	28.7314	21.0664	1123.87	0.785234	42.859	632.214	360.061	40	3.68888	6.32456
15784	BFA	Africa	0.15	T	24.6618	304.726	24.4029	22.3051	28.7314	21.0664	1123.87	0.785234	42.859	632.214	360.061	40	3.68888	6.32456
15904	BFA	Africa	0	C	24.6618	304.726	24.4029	22.3051	28.7314	21.0664	1123.87	0.785234	42.859	632.214	360.061	40	3.68888	6.32456
15924	BFA	Africa	0.05	A	24.6618	304.726	24.4029	22.3051	28.7314	21.0664	1123.87	0.785234	42.859	632.214	360.061	40	3.68888	6.32456
15942	BFA	Africa	0	T	24.6618	304.726	24.4029	22.3051	28.7314	21.0664	1123.87	0.785234	42.859	632.214	360.061	40	3.68888	6.32456
16086	BFA	Africa	0	T	24.6618	304.726	24.4029	22.3051	28.7314	21.0664	1123.87	0.785234	42.859	632.214	360.061	40	3.68888	6.32456
16126	BFA	Africa	0	T	24.6618	304.726	24.4029	22.3051	28.7314	21.0664	1123.87	0.785234	42.859	632.214	360.061	40	3.68888	6.32456
16136	BFA	Africa	0	T	24.6618	304.726	24.4029	22.3051	28.7314	21.0664	1123.87	0.785234	42.859	632.214	360.061	40	3.68888	6.32456
16140	BFA	Africa	0	T	24.6618	304.726	24.4029	22.3051	28.7314	21.0664	1123.87	0.785234	42.859	632.214	360.061	40	3.68888	6.32456
16145	BFA	Africa	0.846154	G	24.6618	304.726	24.4029	22.3051	28.7314	21.0664	1123.87	0.785234	42.859	632.214	360.061	40	3.68888	6.32456
16153	BFA	Africa	0	G	24.6618	304.726	24.4029	22.3051	28.7314	21.0664	1123.87	0.785234	42.859	632.214	360.061	40	3.68888	6.32456
16167	BFA	Africa	0	C	24.6618	304.726	24.4029	22.3051	28.7314	21.0664	1123.87	0.785234	42.859	632.214	360.061	40	3.68888	6.32456
16185	BFA	Africa	0	C	24.6618	304.726	24.4029	22.3051	28.7314	21.0664	1123.87	0.785234	42.859	632.214	360.061	40	3.68888	6.32456
16213	BFA	Africa	0	G	24.6618	304.726	24.4029	22.3051	28.7314	21.0664	1123.87	0.785234	42.859	632.214	360.061	40	3.68888	6.32456
16223	BFA	Africa	0	C	24.6618	304.726	24.4029	22.3051	28.7314	21.0664	1123.87	0.785234	42.859	632.214	360.061	40	3.68888	6.32456
16271	BFA	Africa	0	T	24.6618	304.726	24.4029	22.3051	28.7314	21.0664	1123.87	0.785234	42.859	632.214	360.061	40	3.68888	6.32456
16274	BFA	Africa	0	G	24.6618	304.726	24.4029	22.3051	28.7314	21.0664	1123.87	0.785234	42.859	632.214	360.061	40	3.68888	6.32456
16278	BFA	Africa	0	C	24.6618	304.726	24.4029	22.3051	28.7314	21.0664	1123.87	0.785234	42.859	632.214	360.061	40	3.68888	6.32456
16295	BFA	Africa	0	C	24.6618	304.726	24.4029	22.3051	28.7314	21.0664	1123.87	0.785234	42.859	632.214	360.061	40	3.68888	6.32456
16296	BFA	Africa	0	C	24.6618	304.726	24.4029	22.3051	28.7314	21.0664	1123.87	0.785234	42.859	632.214	360.061	40	3.68888	6.32456
16297	BFA	Africa	0	T	24.6618	304.726	24.4029	22.3051	28.7314	21.0664	1123.87	0.785234	42.859	632.214	360.061	40	3.68888	6.32456
16299	BFA	Africa	0	A	24.6618	304.726	24.4029	22.3051	28.7314	21.0664	1123.87	0.785234	42.859	632.214	360.061	40	3.68888	6.32456
16319	BFA	Africa	0	G	24.6618	304.726	24.4029	22.3051	28.7314	21.0664	1123.87	0.785234	42.859	632.214	360.061	40	3.68888	6.32456
16344	BFA	Africa	0	C	24.6618	304.726	24.4029	22.3051	28.7314	21.0664	1123.87	0.785234	42.859	632.214	360.061	40	3.68888	6.32456
16356	BFA	Africa	0	T	24.6618	304.726	24.4029	22.3051	28.7314	21.0664	1123.87	0.785234	42.859	632.214	360.061	40	3.68888	6.32456
16368	BFA	Africa	0	T	24.6618	304.726	24.4029	22.3051	28.7314	21.0664	1123.87	0.785234	42.859	632.214	360.061	40	3.68888	6.32456
16391	BFA	Africa	0	G	24.6618	304.726	24.4029	22.3051	28.7314	21.0664	1123.87	0.785234	42.859	632.214	360.061	40	3.68888	6.32456
16482	BFA	Africa	0	A	24.6618	304.726	24.4029	22.3051	28.7314	21.0664	1123.87	0.785234	42.859	632.214	360.061	40	3.68888	6.32456
16519	BFA	Africa	0.846154	T	24.6618	304.726	24.4029	22.3051	28.7314	21.0664	1123.87	0.785234	42.859	632.214	360.061	40	3.68888	6.32456
1700	BFA	Africa	0	T	24.6618	304.726	24.4029	22.3051	28.7314	21.0664	1123.87	0.785234	42.859	632.214	360.061	40	3.68888	6.32456
1719	BFA	Africa	0	G	24.6618	304.726	24.4029	22.3051	28.7314	21.0664	1123.87	0.785234	42.859	632.214	360.061	40	3.68888	6.32456
1811	BFA	Africa	0	A	24.6618	304.726	24.4029	22.3051	28.7314	21.0664	1123.87	0.785234	42.859	632.214	360.061	40	3.68888	6.32456
182	BFA	Africa	0	C	24.6618	304.726	24.4029	22.3051	28.7314	21.0664	1123.87	0.785234	42.859	632.214	360.061	40	3.68888	6.32456
189	BFA	Africa	0	A	24.6618	304.726	24.4029	22.3051	28.7314	21.0664	1123.87	0.785234	42.859	632.214	360.061	40	3.68888	6.32456
198	BFA	Africa	0	C	24.6618	304.726	24.4029	22.3051	28.7314	21.0664	1123.87	0.785234	42.859	632.214	360.061	40	3.68888	6.32456
199	BFA	Africa	0	T	24.6618	304.726	24.4029	22.3051	28.7314	21.0664	1123.87	0.785234	42.859	632.214	360.061	40	3.68888	6.32456
200	BFA	Africa	0	A	24.6618	304.726	24.4029	22.3051	28.7314	21.0664	1123.87	0.785234	42.859	632.214	360.061	40	3.68888	6.32456
207	BFA	Africa	0	G	24.6618	304.726	24.4029	22.3051	28.7314	21.0664	1123.87	0.785234	42.859	632.214	360.061	40	3.68888	6.32456
2259	BFA	Africa	0	C	24.6618	304.726	24.4029	22.3051	28.7314	21.0664	1123.87	0.785234	42.859	632.214	360.061	40	3.68888	6.32456
235	BFA	Africa	0	A	24.6618	304.726	24.4029	22.3051	28.7314	21.0664	1123.87	0.785234	42.859	632.214	360.061	40	3.68888	6.32456
239	BFA	Africa	0	T	24.6618	304.726	24.4029	22.3051	28.7314	21.0664	1123.87	0.785234	42.859	632.214	360.061	40	3.68888	6.32456
2416	BFA	Africa	0.175	T	24.6618	304.726	24.4029	22.3051	28.7314	21.0664	1123.87	0.785234	42.859	632.214	360.061	40	3.68888	6.32456
248	BFA	Africa	0.675	A	24.6618	304.726	24.4029	22.3051	28.7314	21.0664	1123.87	0.785234	42.859	632.214	360.061	40	3.68888	6.32456
250	BFA	Africa	0	T	24.6618	304.726	24.4029	22.3051	28.7314	21.0664	1123.87	0.785234	42.859	632.214	360.061	40	3.68888	6.32456
2758	BFA	Africa	0.15	G	24.6618	304.726	24.4029	22.3051	28.7314	21.0664	1123.87	0.785234	42.859	632.214	360.061	40	3.68888	6.32456
279	BFA	Africa	0	T	24.6618	304.726	24.4029	22.3051	28.7314	21.0664	1123.87	0.785234	42.859	632.214	360.061	40	3.68888	6.32456
3010	BFA	Africa	0.375	G	24.6618	304.726	24.4029	22.3051	28.7314	21.0664	1123.87	0.785234	42.859	632.214	360.061	40	3.68888	6.32456
3027	BFA	Africa	0	T	24.6618	304.726	24.4029	22.3051	28.7314	21.0664	1123.87	0.785234	42.859	632.214	360.061	40	3.68888	6.32456
310	BFA	Africa	0.230769	T	24.6618	304.726	24.4029	22.3051	28.7314	21.0664	1123.87	0.785234	42.859	632.214	360.061	40	3.68888	6.32456
3316	BFA	Africa	0	G	24.6618	304.726	24.4029	22.3051	28.7314	21.0664	1123.87	0.785234	42.859	632.214	360.061	40	3.68888	6.32456
3348	BFA	Africa	0	A	24.6618	304.726	24.4029	22.3051	28.7314	21.0664	1123.87	0.785234	42.859	632.214	360.061	40	3.68888	6.32456
3394	BFA	Africa	0.05	T	24.6618	304.726	24.4029	22.3051	28.7314	21.0664	1123.87	0.785234	42.859	632.214	360.061	40	3.68888	6.32456
3396	BFA	Africa	0.025	T	24.6618	304.726	24.4029	22.3051	28.7314	21.0664	1123.87	0.785234	42.859	632.214	360.061	40	3.68888	6.32456
3447	BFA	Africa	0	A	24.6618	304.726	24.4029	22.3051	28.7314	21.0664	1123.87	0.785234	42.859	632.214	360.061	40	3.68888	6.32456
3591	BFA	Africa	0	G	24.6618	304.726	24.4029	22.3051	28.7314	21.0664	1123.87	0.785234	42.859	632.214	360.061	40	3.68888	6.32456
3618	BFA	Africa	0	T	24.6618	304.726	24.4029	22.3051	28.7314	21.0664	1123.87	0.785234	42.859	632.214	360.061	40	3.68888	6.32456
3693	BFA	Africa	0.125	G	24.6618	304.726	24.4029	22.3051	28.7314	21.0664	1123.87	0.785234	42.859	632.214	360.061	40	3.68888	6.32456
3705	BFA	Africa	0	G	24.6618	304.726	24.4029	22.3051	28.7314	21.0664	1123.87	0.785234	42.859	632.214	360.061	40	3.68888	6.32456
3741	BFA	Africa	0	C	24.6618	304.726	24.4029	22.3051	28.7314	21.0664	1123.87	0.785234	42.859	632.214	360.061	40	3.68888	6.32456
3915	BFA	Africa	0	G	24.6618	304.726	24.4029	22.3051	28.7314	21.0664	1123.87	0.785234	42.859	632.214	360.061	40	3.68888	6.32456
3918	BFA	Africa	0	G	24.6618	304.726	24.4029	22.3051	28.7314	21.0664	1123.87	0.785234	42.859	632.214	360.061	40	3.68888	6.32456
3970	BFA	Africa	0	C	24.6618	304.726	24.4029	22.3051	28.7314	21.0664	1123.87	0.785234	42.859	632.214	360.061	40	3.68888	6.32456
4025	BFA	Africa	0	C	24.6618	304.726	24.4029	22.3051	28.7314	21.0664	1123.87	0.785234	42.859	632.214	360.061	40	3.68888	6.32456
4048	BFA	Africa	0.025	G	24.6618	304.726	24.4029	22.3051	28.7314	21.0664	1123.87	0.785234	42.859	632.214	360.061	40	3.68888	6.32456
4117	BFA	Africa	0	T	24.6618	304.726	24.4029	22.3051	28.7314	21.0664	1123.87	0.785234	42.859	632.214	360.061	40	3.68888	6.32456
4164	BFA	Africa	0	A	24.6618	304.726	24.4029	22.3051	28.7314	21.0664	1123.87	0.785234	42.859	632.214	360.061	40	3.68888	6.32456
4218	BFA	Africa	0.025	T	24.6618	304.726	24.4029	22.3051	28.7314	21.0664	1123.87	0.785234	42.859	632.214	360.061	40	3.68888	6.32456
4248	BFA	Africa	0	T	24.6618	304.726	24.4029	22.3051	28.7314	21.0664	1123.87	0.785234	42.859	632.214	360.061	40	3.68888	6.32456
4312	BFA	Africa	0.025	C	24.6618	304.726	24.4029	22.3051	28.7314	21.0664	1123.87	0.785234	42.859	632.214	360.061	40	3.68888	6.32456
4491	BFA	Africa	0	G	24.6618	304.726	24.4029	22.3051	28.7314	21.0664	1123.87	0.785234	42.859	632.214	360.061	40	3.68888	6.32456
4580	BFA	Africa	0	G	24.6618	304.726	24.4029	22.3051	28.7314	21.0664	1123.87	0.785234	42.859	632.214	360.061	40	3.68888	6.32456
4646	BFA	Africa	0	T	24.6618	304.726	24.4029	22.3051	28.7314	21.0664	1123.87	0.785234	42.859	632.214	360.061	40	3.68888	6.32456
456	BFA	Africa	0	C	24.6618	304.726	24.4029	22.3051	28.7314	21.0664	1123.87	0.785234	42.859	632.214	360.061	40	3.68888	6.32456
4917	BFA	Africa	0	A	24.6618	304.726	24.4029	22.3051	28.7314	21.0664	1123.87	0.785234	42.859	632.214	360.061	40	3.68888	6.32456
5046	BFA	Africa	0.15	G	24.6618	304.726	24.4029	22.3051	28.7314	21.0664	1123.87	0.785234	42.859	632.214	360.061	40	3.68888	6.32456
5108	BFA	Africa	0	T	24.6618	304.726	24.4029	22.3051	28.7314	21.0664	1123.87	0.785234	42.859	632.214	360.061	40	3.68888	6.32456
5153	BFA	Africa	0	A	24.6618	304.726	24.4029	22.3051	28.7314	21.0664	1123.87	0.785234	42.859	632.214	360.061	40	3.68888	6.32456
499	BFA	Africa	0	G	24.6618	304.726	24.4029	22.3051	28.7314	21.0664	1123.87	0.785234	42.859	632.214	360.061	40	3.68888	6.32456
508	BFA	Africa	0	A	24.6618	304.726	24.4029	22.3051	28.7314	21.0664	1123.87	0.785234	42.859	632.214	360.061	40	3.68888	6.32456
5351	BFA	Africa	0	A	24.6618	304.726	24.4029	22.3051	28.7314	21.0664	1123.87	0.785234	42.859	632.214	360.061	40	3.68888	6.32456
5360	BFA	Africa	0	C	24.6618	304.726	24.4029	22.3051	28.7314	21.0664	1123.87	0.785234	42.859	632.214	360.061	40	3.68888	6.32456
5375	BFA	Africa	0	C	24.6618	304.726	24.4029	22.3051	28.7314	21.0664	1123.87	0.785234	42.859	632.214	360.061	40	3.68888	6.32456
5460	BFA	Africa	0.025	G	24.6618	304.726	24.4029	22.3051	28.7314	21.0664	1123.87	0.785234	42.859	632.214	360.061	40	3.68888	6.32456
5585	BFA	Africa	0	G	24.6618	304.726	24.4029	22.3051	28.7314	21.0664	1123.87	0.785234	42.859	632.214	360.061	40	3.68888	6.32456
5603	BFA	Africa	0.025	C	24.6618	304.726	24.4029	22.3051	28.7314	21.0664	1123.87	0.785234	42.859	632.214	360.061	40	3.68888	6.32456
5913	BFA	Africa	0	G	24.6618	304.726	24.4029	22.3051	28.7314	21.0664	1123.87	0.785234	42.859	632.214	360.061	40	3.68888	6.32456
5951	BFA	Africa	0	A	24.6618	304.726	24.4029	22.3051	28.7314	21.0664	1123.87	0.785234	42.859	632.214	360.061	40	3.68888	6.32456
6023	BFA	Africa	0	G	24.6618	304.726	24.4029	22.3051	28.7314	21.0664	1123.87	0.785234	42.859	632.214	360.061	40	3.68888	6.32456
6071	BFA	Africa	0	T	24.6618	304.726	24.4029	22.3051	28.7314	21.0664	1123.87	0.785234	42.859	632.214	360.061	40	3.68888	6.32456
6077	BFA	Africa	0	C	24.6618	304.726	24.4029	22.3051	28.7314	21.0664	1123.87	0.785234	42.859	632.214	360.061	40	3.68888	6.32456
6152	BFA	Africa	0	T	24.6618	304.726	24.4029	22.3051	28.7314	21.0664	1123.87	0.785234	42.859	632.214	360.061	40	3.68888	6.32456
6257	BFA	Africa	0	G	24.6618	304.726	24.4029	22.3051	28.7314	21.0664	1123.87	0.785234	42.859	632.214	360.061	40	3.68888	6.32456
6392	BFA	Africa	0	T	24.6618	304.726	24.4029	22.3051	28.7314	21.0664	1123.87	0.785234	42.859	632.214	360.061	40	3.68888	6.32456
6455	BFA	Africa	0	C	24.6618	304.726	24.4029	22.3051	28.7314	21.0664	1123.87	0.785234	42.859	632.214	360.061	40	3.68888	6.32456
6671	BFA	Africa	0	T	24.6618	304.726	24.4029	22.3051	28.7314	21.0664	1123.87	0.785234	42.859	632.214	360.061	40	3.68888	6.32456
6680	BFA	Africa	0.05	T	24.6618	304.726	24.4029	22.3051	28.7314	21.0664	1123.87	0.785234	42.859	632.214	360.061	40	3.68888	6.32456
6734	BFA	Africa	0	G	24.6618	304.726	24.4029	22.3051	28.7314	21.0664	1123.87	0.785234	42.859	632.214	360.061	40	3.68888	6.32456
6752	BFA	Africa	0	A	24.6618	304.726	24.4029	22.3051	28.7314	21.0664	1123.87	0.785234	42.859	632.214	360.061	40	3.68888	6.32456
6755	BFA	Africa	0	G	24.6618	304.726	24.4029	22.3051	28.7314	21.0664	1123.87	0.785234	42.859	632.214	360.061	40	3.68888	6.32456
6776	BFA	Africa	0	T	24.6618	304.726	24.4029	22.3051	28.7314	21.0664	1123.87	0.785234	42.859	632.214	360.061	40	3.68888	6.32456
6815	BFA	Africa	0	T	24.6618	304.726	24.4029	22.3051	28.7314	21.0664	1123.87	0.785234	42.859	632.214	360.061	40	3.68888	6.32456
7076	BFA	Africa	0	A	24.6618	304.726	24.4029	22.3051	28.7314	21.0664	1123.87	0.785234	42.859	632.214	360.061	40	3.68888	6.32456
7146	BFA	Africa	0.15	A	24.6618	304.726	24.4029	22.3051	28.7314	21.0664	1123.87	0.785234	42.859	632.214	360.061	40	3.68888	6.32456
7337	BFA	Africa	0	G	24.6618	304.726	24.4029	22.3051	28.7314	21.0664	1123.87	0.785234	42.859	632.214	360.061	40	3.68888	6.32456
7389	BFA	Africa	0.125	T	24.6618	304.726	24.4029	22.3051	28.7314	21.0664	1123.87	0.785234	42.859	632.214	360.061	40	3.68888	6.32456
7424	BFA	Africa	0.075	A	24.6618	304.726	24.4029	22.3051	28.7314	21.0664	1123.87	0.785234	42.859	632.214	360.061	40	3.68888	6.32456
7600	BFA	Africa	0	G	24.6618	304.726	24.4029	22.3051	28.7314	21.0664	1123.87	0.785234	42.859	632.214	360.061	40	3.68888	6.32456
7684	BFA	Africa	0	T	24.6618	304.726	24.4029	22.3051	28.7314	21.0664	1123.87	0.785234	42.859	632.214	360.061	40	3.68888	6.32456
7771	BFA	Africa	0.15	A	24.6618	304.726	24.4029	22.3051	28.7314	21.0664	1123.87	0.785234	42.859	632.214	360.061	40	3.68888	6.32456
7805	BFA	Africa	0	G	24.6618	304.726	24.4029	22.3051	28.7314	21.0664	1123.87	0.785234	42.859	632.214	360.061	40	3.68888	6.32456
7853	BFA	Africa	0	G	24.6618	304.726	24.4029	22.3051	28.7314	21.0664	1123.87	0.785234	42.859	632.214	360.061	40	3.68888	6.32456
750	BFA	Africa	0.95	A	24.6618	304.726	24.4029	22.3051	28.7314	21.0664	1123.87	0.785234	42.859	632.214	360.061	40	3.68888	6.32456
8020	BFA	Africa	0	G	24.6618	304.726	24.4029	22.3051	28.7314	21.0664	1123.87	0.785234	42.859	632.214	360.061	40	3.68888	6.32456
8027	BFA	Africa	0	G	24.6618	304.726	24.4029	22.3051	28.7314	21.0664	1123.87	0.785234	42.859	632.214	360.061	40	3.68888	6.32456
8206	BFA	Africa	0.175	G	24.6618	304.726	24.4029	22.3051	28.7314	21.0664	1123.87	0.785234	42.859	632.214	360.061	40	3.68888	6.32456
8251	BFA	Africa	0.025	G	24.6618	304.726	24.4029	22.3051	28.7314	21.0664	1123.87	0.785234	42.859	632.214	360.061	40	3.68888	6.32456
8460	BFA	Africa	0	A	24.6618	304.726	24.4029	22.3051	28.7314	21.0664	1123.87	0.785234	42.859	632.214	360.061	40	3.68888	6.32456
813	BFA	Africa	0	A	24.6618	304.726	24.4029	22.3051	28.7314	21.0664	1123.87	0.785234	42.859	632.214	360.061	40	3.68888	6.32456
8572	BFA	Africa	0	G	24.6618	304.726	24.4029	22.3051	28.7314	21.0664	1123.87	0.785234	42.859	632.214	360.061	40	3.68888	6.32456
8584	BFA	Africa	0	G	24.6618	304.726	24.4029	22.3051	28.7314	21.0664	1123.87	0.785234	42.859	632.214	360.061	40	3.68888	6.32456
827	BFA	Africa	0	A	24.6618	304.726	24.4029	22.3051	28.7314	21.0664	1123.87	0.785234	42.859	632.214	360.061	40	3.68888	6.32456
8655	BFA	Africa	0.15	C	24.6618	304.726	24.4029	22.3051	28.7314	21.0664	1123.87	0.785234	42.859	632.214	360.061	40	3.68888	6.32456
8701	BFA	Africa	0.675	A	24.6618	304.726	24.4029	22.3051	28.7314	21.0664	1123.87	0.785234	42.859	632.214	360.061	40	3.68888	6.32456
8790	BFA	Africa	0	G	24.6618	304.726	24.4029	22.3051	28.7314	21.0664	1123.87	0.785234	42.859	632.214	360.061	40	3.68888	6.32456
8877	BFA	Africa	0	T	24.6618	304.726	24.4029	22.3051	28.7314	21.0664	1123.87	0.785234	42.859	632.214	360.061	40	3.68888	6.32456
9042	BFA	Africa	0.025	C	24.6618	304.726	24.4029	22.3051	28.7314	21.0664	1123.87	0.785234	42.859	632.214	360.061	40	3.68888	6.32456
9053	BFA	Africa	0	G	24.6618	304.726	24.4029	22.3051	28.7314	21.0664	1123.87	0.785234	42.859	632.214	360.061	40	3.68888	6.32456
9254	BFA	Africa	0	A	24.6618	304.726	24.4029	22.3051	28.7314	21.0664	1123.87	0.785234	42.859	632.214	360.061	40	3.68888	6.32456
9347	BFA	Africa	0.025	A	24.6618	304.726	24.4029	22.3051	28.7314	21.0664	1123.87	0.785234	42.859	632.214	360.061	40	3.68888	6.32456
9380	BFA	Africa	0	G	24.6618	304.726	24.4029	22.3051	28.7314	21.0664	1123.87	0.785234	42.859	632.214	360.061	40	3.68888	6.32456
9438	BFA	Africa	0	G	24.6618	304.726	24.4029	22.3051	28.7314	21.0664	1123.87	0.785234	42.859	632.214	360.061	40	3.68888	6.32456
9468	BFA	Africa	0	A	24.6618	304.726	24.4029	22.3051	28.7314	21.0664	1123.87	0.785234	42.859	632.214	360.061	40	3.68888	6.32456
9656	BFA	Africa	0	T	24.6618	304.726	24.4029	22.3051	28.7314	21.0664	1123.87	0.785234	42.859	632.214	360.061	40	3.68888	6.32456
9667	BFA	Africa	0	A	24.6618	304.726	24.4029	22.3051	28.7314	21.0664	1123.87	0.785234	42.859	632.214	360.061	40	3.68888	6.32456
9932	BFA	Africa	0	G	24.6618	304.726	24.4029	22.3051	28.7314	21.0664	1123.87	0.785234	42.859	632.214	360.061	40	3.68888	6.32456
9947	BGR	Europe	0	G	8.63944	848.811	13.7149	2.1192	19.4733	-1.27705	616.489	88.9485	96.8766	464.848	191.651	112	4.7185	10.583
9950	BGR	Europe	0	T	8.63944	848.811	13.7149	2.1192	19.4733	-1.27705	616.489	88.9485	96.8766	464.848	191.651	112	4.7185	10.583
10034	BGR	Europe	0.00892857	T	8.63944	848.811	13.7149	2.1192	19.4733	-1.27705	616.489	88.9485	96.8766	464.848	191.651	112	4.7185	10.583
10084	BGR	Europe	0	T	8.63944	848.811	13.7149	2.1192	19.4733	-1.27705	616.489	88.9485	96.8766	464.848	191.651	112	4.7185	10.583
980	BGR	Europe	0	T	8.63944	848.811	13.7149	2.1192	19.4733	-1.27705	616.489	88.9485	96.8766	464.848	191.651	112	4.7185	10.583
10238	BGR	Europe	0.0267857	T	8.63944	848.811	13.7149	2.1192	19.4733	-1.27705	616.489	88.9485	96.8766	464.848	191.651	112	4.7185	10.583
10321	BGR	Europe	0	T	8.63944	848.811	13.7149	2.1192	19.4733	-1.27705	616.489	88.9485	96.8766	464.848	191.651	112	4.7185	10.583
1018	BGR	Europe	0.0178571	G	8.63944	848.811	13.7149	2.1192	19.4733	-1.27705	616.489	88.9485	96.8766	464.848	191.651	112	4.7185	10.583
10609	BGR	Europe	0	T	8.63944	848.811	13.7149	2.1192	19.4733	-1.27705	616.489	88.9485	96.8766	464.848	191.651	112	4.7185	10.583
10688	BGR	Europe	0.00892857	G	8.63944	848.811	13.7149	2.1192	19.4733	-1.27705	616.489	88.9485	96.8766	464.848	191.651	112	4.7185	10.583
10873	BGR	Europe	0.0267857	T	8.63944	848.811	13.7149	2.1192	19.4733	-1.27705	616.489	88.9485	96.8766	464.848	191.651	112	4.7185	10.583
10915	BGR	Europe	0.00892857	T	8.63944	848.811	13.7149	2.1192	19.4733	-1.27705	616.489	88.9485	96.8766	464.848	191.651	112	4.7185	10.583
11143	BGR	Europe	0	C	8.63944	848.811	13.7149	2.1192	19.4733	-1.27705	616.489	88.9485	96.8766	464.848	191.651	112	4.7185	10.583
11176	BGR	Europe	0.00892857	G	8.63944	848.811	13.7149	2.1192	19.4733	-1.27705	616.489	88.9485	96.8766	464.848	191.651	112	4.7185	10.583
1107	BGR	Europe	0	T	8.63944	848.811	13.7149	2.1192	19.4733	-1.27705	616.489	88.9485	96.8766	464.848	191.651	112	4.7185	10.583
11467	BGR	Europe	0.196429	A	8.63944	848.811	13.7149	2.1192	19.4733	-1.27705	616.489	88.9485	96.8766	464.848	191.651	112	4.7185	10.583
11485	BGR	Europe	0.0178571	T	8.63944	848.811	13.7149	2.1192	19.4733	-1.27705	616.489	88.9485	96.8766	464.848	191.651	112	4.7185	10.583
11674	BGR	Europe	0.0535714	C	8.63944	848.811	13.7149	2.1192	19.4733	-1.27705	616.489	88.9485	96.8766	464.848	191.651	112	4.7185	10.583
11944	BGR	Europe	0.0178571	T	8.63944	848.811	13.7149	2.1192	19.4733	-1.27705	616.489	88.9485	96.8766	464.848	191.651	112	4.7185	10.583
11947	BGR	Europe	0.0535714	A	8.63944	848.811	13.7149	2.1192	19.4733	-1.27705	616.489	88.9485	96.8766	464.848	191.651	112	4.7185	10.583
11969	BGR	Europe	0	G	8.63944	848.811	13.7149	2.1192	19.4733	-1.27705	616.489	88.9485	96.8766	464.848	191.651	112	4.7185	10.583
12007	BGR	Europe	0.00892857	G	8.63944	848.811	13.7149	2.1192	19.4733	-1.27705	616.489	88.9485	96.8766	464.848	191.651	112	4.7185	10.583
12172	BGR	Europe	0	A	8.63944	848.811	13.7149	2.1192	19.4733	-1.27705	616.489	88.9485	96.8766	464.848	191.651	112	4.7185	10.583
12235	BGR	Europe	0.00892857	T	8.63944	848.811	13.7149	2.1192	19.4733	-1.27705	616.489	88.9485	96.8766	464.848	191.651	112	4.7185	10.583
12346	BGR	Europe	0	C	8.63944	848.811	13.7149	2.1192	19.4733	-1.27705	616.489	88.9485	96.8766	464.848	191.651	112	4.7185	10.583
12358	BGR	Europe	0.00892857	A	8.63944	848.811	13.7149	2.1192	19.4733	-1.27705	616.489	88.9485	96.8766	464.848	191.651	112	4.7185	10.583
12403	BGR	Europe	0	C	8.63944	848.811	13.7149	2.1192	19.4733	-1.27705	616.489	88.9485	96.8766	464.848	191.651	112	4.7185	10.583
12406	BGR	Europe	0.0178571	G	8.63944	848.811	13.7149	2.1192	19.4733	-1.27705	616.489	88.9485	96.8766	464.848	191.651	112	4.7185	10.583
12414	BGR	Europe	0.0535714	T	8.63944	848.811	13.7149	2.1192	19.4733	-1.27705	616.489	88.9485	96.8766	464.848	191.651	112	4.7185	10.583
12618	BGR	Europe	0.0178571	G	8.63944	848.811	13.7149	2.1192	19.4733	-1.27705	616.489	88.9485	96.8766	464.848	191.651	112	4.7185	10.583
12672	BGR	Europe	0	A	8.63944	848.811	13.7149	2.1192	19.4733	-1.27705	616.489	88.9485	96.8766	464.848	191.651	112	4.7185	10.583
12720	BGR	Europe	0.00892857	A	8.63944	848.811	13.7149	2.1192	19.4733	-1.27705	616.489	88.9485	96.8766	464.848	191.651	112	4.7185	10.583
12771	BGR	Europe	0	G	8.63944	848.811	13.7149	2.1192	19.4733	-1.27705	616.489	88.9485	96.8766	464.848	191.651	112	4.7185	10.583
1243	BGR	Europe	0.0535714	T	8.63944	848.811	13.7149	2.1192	19.4733	-1.27705	616.489	88.9485	96.8766	464.848	191.651	112	4.7185	10.583
12882	BGR	Europe	0	C	8.63944	848.811	13.7149	2.1192	19.4733	-1.27705	616.489	88.9485	96.8766	464.848	191.651	112	4.7185	10.583
12940	BGR	Europe	0	G	8.63944	848.811	13.7149	2.1192	19.4733	-1.27705	616.489	88.9485	96.8766	464.848	191.651	112	4.7185	10.583
13506	BGR	Europe	0.00892857	C	8.63944	848.811	13.7149	2.1192	19.4733	-1.27705	616.489	88.9485	96.8766	464.848	191.651	112	4.7185	10.583
13734	BGR	Europe	0.0178571	T	8.63944	848.811	13.7149	2.1192	19.4733	-1.27705	616.489	88.9485	96.8766	464.848	191.651	112	4.7185	10.583
13743	BGR	Europe	0	T	8.63944	848.811	13.7149	2.1192	19.4733	-1.27705	616.489	88.9485	96.8766	464.848	191.651	112	4.7185	10.583
13759	BGR	Europe	0.00892857	G	8.63944	848.811	13.7149	2.1192	19.4733	-1.27705	616.489	88.9485	96.8766	464.848	191.651	112	4.7185	10.583
13886	BGR	Europe	0	T	8.63944	848.811	13.7149	2.1192	19.4733	-1.27705	616.489	88.9485	96.8766	464.848	191.651	112	4.7185	10.583
14007	BGR	Europe	0	A	8.63944	848.811	13.7149	2.1192	19.4733	-1.27705	616.489	88.9485	96.8766	464.848	191.651	112	4.7185	10.583
14025	BGR	Europe	0	T	8.63944	848.811	13.7149	2.1192	19.4733	-1.27705	616.489	88.9485	96.8766	464.848	191.651	112	4.7185	10.583
14110	BGR	Europe	0	T	8.63944	848.811	13.7149	2.1192	19.4733	-1.27705	616.489	88.9485	96.8766	464.848	191.651	112	4.7185	10.583
14152	BGR	Europe	0	A	8.63944	848.811	13.7149	2.1192	19.4733	-1.27705	616.489	88.9485	96.8766	464.848	191.651	112	4.7185	10.583
14212	BGR	Europe	0	T	8.63944	848.811	13.7149	2.1192	19.4733	-1.27705	616.489	88.9485	96.8766	464.848	191.651	112	4.7185	10.583
14233	BGR	Europe	0.0803571	A	8.63944	848.811	13.7149	2.1192	19.4733	-1.27705	616.489	88.9485	96.8766	464.848	191.651	112	4.7185	10.583
14284	BGR	Europe	0	C	8.63944	848.811	13.7149	2.1192	19.4733	-1.27705	616.489	88.9485	96.8766	464.848	191.651	112	4.7185	10.583
14305	BGR	Europe	0	G	8.63944	848.811	13.7149	2.1192	19.4733	-1.27705	616.489	88.9485	96.8766	464.848	191.651	112	4.7185	10.583
14569	BGR	Europe	0	G	8.63944	848.811	13.7149	2.1192	19.4733	-1.27705	616.489	88.9485	96.8766	464.848	191.651	112	4.7185	10.583
14587	BGR	Europe	0.0178571	A	8.63944	848.811	13.7149	2.1192	19.4733	-1.27705	616.489	88.9485	96.8766	464.848	191.651	112	4.7185	10.583
14793	BGR	Europe	0.0267857	A	8.63944	848.811	13.7149	2.1192	19.4733	-1.27705	616.489	88.9485	96.8766	464.848	191.651	112	4.7185	10.583
15110	BGR	Europe	0	G	8.63944	848.811	13.7149	2.1192	19.4733	-1.27705	616.489	88.9485	96.8766	464.848	191.651	112	4.7185	10.583
15218	BGR	Europe	0.00892857	A	8.63944	848.811	13.7149	2.1192	19.4733	-1.27705	616.489	88.9485	96.8766	464.848	191.651	112	4.7185	10.583
15301	BGR	Europe	0.0267857	G	8.63944	848.811	13.7149	2.1192	19.4733	-1.27705	616.489	88.9485	96.8766	464.848	191.651	112	4.7185	10.583
15323	BGR	Europe	0.00892857	G	8.63944	848.811	13.7149	2.1192	19.4733	-1.27705	616.489	88.9485	96.8766	464.848	191.651	112	4.7185	10.583
15326	BGR	Europe	0.991071	A	8.63944	848.811	13.7149	2.1192	19.4733	-1.27705	616.489	88.9485	96.8766	464.848	191.651	112	4.7185	10.583
150	BGR	Europe	0.0714286	C	8.63944	848.811	13.7149	2.1192	19.4733	-1.27705	616.489	88.9485	96.8766	464.848	191.651	112	4.7185	10.583
15346	BGR	Europe	0	G	8.63944	848.811	13.7149	2.1192	19.4733	-1.27705	616.489	88.9485	96.8766	464.848	191.651	112	4.7185	10.583
15431	BGR	Europe	0.00892857	G	8.63944	848.811	13.7149	2.1192	19.4733	-1.27705	616.489	88.9485	96.8766	464.848	191.651	112	4.7185	10.583
15440	BGR	Europe	0	T	8.63944	848.811	13.7149	2.1192	19.4733	-1.27705	616.489	88.9485	96.8766	464.848	191.651	112	4.7185	10.583
15454	BGR	Europe	0	T	8.63944	848.811	13.7149	2.1192	19.4733	-1.27705	616.489	88.9485	96.8766	464.848	191.651	112	4.7185	10.583
15466	BGR	Europe	0	G	8.63944	848.811	13.7149	2.1192	19.4733	-1.27705	616.489	88.9485	96.8766	464.848	191.651	112	4.7185	10.583
15497	BGR	Europe	0	G	8.63944	848.811	13.7149	2.1192	19.4733	-1.27705	616.489	88.9485	96.8766	464.848	191.651	112	4.7185	10.583
152	BGR	Europe	0.205357	T	8.63944	848.811	13.7149	2.1192	19.4733	-1.27705	616.489	88.9485	96.8766	464.848	191.651	112	4.7185	10.583
15607	BGR	Europe	0.125	A	8.63944	848.811	13.7149	2.1192	19.4733	-1.27705	616.489	88.9485	96.8766	464.848	191.651	112	4.7185	10.583
153	BGR	Europe	0.0178571	A	8.63944	848.811	13.7149	2.1192	19.4733	-1.27705	616.489	88.9485	96.8766	464.848	191.651	112	4.7185	10.583
15670	BGR	Europe	0	T	8.63944	848.811	13.7149	2.1192	19.4733	-1.27705	616.489	88.9485	96.8766	464.848	191.651	112	4.7185	10.583
15758	BGR	Europe	0.00892857	A	8.63944	848.811	13.7149	2.1192	19.4733	-1.27705	616.489	88.9485	96.8766	464.848	191.651	112	4.7185	10.583
15784	BGR	Europe	0.0178571	T	8.63944	848.811	13.7149	2.1192	19.4733	-1.27705	616.489	88.9485	96.8766	464.848	191.651	112	4.7185	10.583
15904	BGR	Europe	0.00892857	C	8.63944	848.811	13.7149	2.1192	19.4733	-1.27705	616.489	88.9485	96.8766	464.848	191.651	112	4.7185	10.583
15924	BGR	Europe	0.0267857	A	8.63944	848.811	13.7149	2.1192	19.4733	-1.27705	616.489	88.9485	96.8766	464.848	191.651	112	4.7185	10.583
15942	BGR	Europe	0	T	8.63944	848.811	13.7149	2.1192	19.4733	-1.27705	616.489	88.9485	96.8766	464.848	191.651	112	4.7185	10.583
16086	BGR	Europe	0.00892857	T	8.63944	848.811	13.7149	2.1192	19.4733	-1.27705	616.489	88.9485	96.8766	464.848	191.651	112	4.7185	10.583
16126	BGR	Europe	0.205357	T	8.63944	848.811	13.7149	2.1192	19.4733	-1.27705	616.489	88.9485	96.8766	464.848	191.651	112	4.7185	10.583
16136	BGR	Europe	0.00892857	T	8.63944	848.811	13.7149	2.1192	19.4733	-1.27705	616.489	88.9485	96.8766	464.848	191.651	112	4.7185	10.583
16140	BGR	Europe	0.0178571	T	8.63944	848.811	13.7149	2.1192	19.4733	-1.27705	616.489	88.9485	96.8766	464.848	191.651	112	4.7185	10.583
16145	BGR	Europe	0.0178571	G	8.63944	848.811	13.7149	2.1192	19.4733	-1.27705	616.489	88.9485	96.8766	464.848	191.651	112	4.7185	10.583
16153	BGR	Europe	0.0178571	G	8.63944	848.811	13.7149	2.1192	19.4733	-1.27705	616.489	88.9485	96.8766	464.848	191.651	112	4.7185	10.583
16167	BGR	Europe	0.00892857	C	8.63944	848.811	13.7149	2.1192	19.4733	-1.27705	616.489	88.9485	96.8766	464.848	191.651	112	4.7185	10.583
16185	BGR	Europe	0	C	8.63944	848.811	13.7149	2.1192	19.4733	-1.27705	616.489	88.9485	96.8766	464.848	191.651	112	4.7185	10.583
16213	BGR	Europe	0	G	8.63944	848.811	13.7149	2.1192	19.4733	-1.27705	616.489	88.9485	96.8766	464.848	191.651	112	4.7185	10.583
16223	BGR	Europe	0.116071	C	8.63944	848.811	13.7149	2.1192	19.4733	-1.27705	616.489	88.9485	96.8766	464.848	191.651	112	4.7185	10.583
16271	BGR	Europe	0	T	8.63944	848.811	13.7149	2.1192	19.4733	-1.27705	616.489	88.9485	96.8766	464.848	191.651	112	4.7185	10.583
16274	BGR	Europe	0.0178571	G	8.63944	848.811	13.7149	2.1192	19.4733	-1.27705	616.489	88.9485	96.8766	464.848	191.651	112	4.7185	10.583
16278	BGR	Europe	0.0357143	C	8.63944	848.811	13.7149	2.1192	19.4733	-1.27705	616.489	88.9485	96.8766	464.848	191.651	112	4.7185	10.583
16295	BGR	Europe	0	C	8.63944	848.811	13.7149	2.1192	19.4733	-1.27705	616.489	88.9485	96.8766	464.848	191.651	112	4.7185	10.583
16296	BGR	Europe	0.0714286	C	8.63944	848.811	13.7149	2.1192	19.4733	-1.27705	616.489	88.9485	96.8766	464.848	191.651	112	4.7185	10.583
16297	BGR	Europe	0	T	8.63944	848.811	13.7149	2.1192	19.4733	-1.27705	616.489	88.9485	96.8766	464.848	191.651	112	4.7185	10.583
16299	BGR	Europe	0.00892857	A	8.63944	848.811	13.7149	2.1192	19.4733	-1.27705	616.489	88.9485	96.8766	464.848	191.651	112	4.7185	10.583
16319	BGR	Europe	0.0357143	G	8.63944	848.811	13.7149	2.1192	19.4733	-1.27705	616.489	88.9485	96.8766	464.848	191.651	112	4.7185	10.583
16344	BGR	Europe	0	C	8.63944	848.811	13.7149	2.1192	19.4733	-1.27705	616.489	88.9485	96.8766	464.848	191.651	112	4.7185	10.583
16356	BGR	Europe	0.0357143	T	8.63944	848.811	13.7149	2.1192	19.4733	-1.27705	616.489	88.9485	96.8766	464.848	191.651	112	4.7185	10.583
16368	BGR	Europe	0.00892857	T	8.63944	848.811	13.7149	2.1192	19.4733	-1.27705	616.489	88.9485	96.8766	464.848	191.651	112	4.7185	10.583
16391	BGR	Europe	0.00892857	G	8.63944	848.811	13.7149	2.1192	19.4733	-1.27705	616.489	88.9485	96.8766	464.848	191.651	112	4.7185	10.583
16482	BGR	Europe	0.00892857	A	8.63944	848.811	13.7149	2.1192	19.4733	-1.27705	616.489	88.9485	96.8766	464.848	191.651	112	4.7185	10.583
16519	BGR	Europe	0.598214	T	8.63944	848.811	13.7149	2.1192	19.4733	-1.27705	616.489	88.9485	96.8766	464.848	191.651	112	4.7185	10.583
1700	BGR	Europe	0	T	8.63944	848.811	13.7149	2.1192	19.4733	-1.27705	616.489	88.9485	96.8766	464.848	191.651	112	4.7185	10.583
1719	BGR	Europe	0.0357143	G	8.63944	848.811	13.7149	2.1192	19.4733	-1.27705	616.489	88.9485	96.8766	464.848	191.651	112	4.7185	10.583
1811	BGR	Europe	0.116071	A	8.63944	848.811	13.7149	2.1192	19.4733	-1.27705	616.489	88.9485	96.8766	464.848	191.651	112	4.7185	10.583
182	BGR	Europe	0	C	8.63944	848.811	13.7149	2.1192	19.4733	-1.27705	616.489	88.9485	96.8766	464.848	191.651	112	4.7185	10.583
189	BGR	Europe	0.0803571	A	8.63944	848.811	13.7149	2.1192	19.4733	-1.27705	616.489	88.9485	96.8766	464.848	191.651	112	4.7185	10.583
198	BGR	Europe	0	C	8.63944	848.811	13.7149	2.1192	19.4733	-1.27705	616.489	88.9485	96.8766	464.848	191.651	112	4.7185	10.583
199	BGR	Europe	0.0357143	T	8.63944	848.811	13.7149	2.1192	19.4733	-1.27705	616.489	88.9485	96.8766	464.848	191.651	112	4.7185	10.583
200	BGR	Europe	0.0178571	A	8.63944	848.811	13.7149	2.1192	19.4733	-1.27705	616.489	88.9485	96.8766	464.848	191.651	112	4.7185	10.583
207	BGR	Europe	0.0714286	G	8.63944	848.811	13.7149	2.1192	19.4733	-1.27705	616.489	88.9485	96.8766	464.848	191.651	112	4.7185	10.583
2259	BGR	Europe	0.0535714	C	8.63944	848.811	13.7149	2.1192	19.4733	-1.27705	616.489	88.9485	96.8766	464.848	191.651	112	4.7185	10.583
235	BGR	Europe	0	A	8.63944	848.811	13.7149	2.1192	19.4733	-1.27705	616.489	88.9485	96.8766	464.848	191.651	112	4.7185	10.583
239	BGR	Europe	0.0178571	T	8.63944	848.811	13.7149	2.1192	19.4733	-1.27705	616.489	88.9485	96.8766	464.848	191.651	112	4.7185	10.583
2416	BGR	Europe	0.00892857	T	8.63944	848.811	13.7149	2.1192	19.4733	-1.27705	616.489	88.9485	96.8766	464.848	191.651	112	4.7185	10.583
248	BGR	Europe	0	A	8.63944	848.811	13.7149	2.1192	19.4733	-1.27705	616.489	88.9485	96.8766	464.848	191.651	112	4.7185	10.583
250	BGR	Europe	0.00892857	T	8.63944	848.811	13.7149	2.1192	19.4733	-1.27705	616.489	88.9485	96.8766	464.848	191.651	112	4.7185	10.583
2758	BGR	Europe	0.00892857	G	8.63944	848.811	13.7149	2.1192	19.4733	-1.27705	616.489	88.9485	96.8766	464.848	191.651	112	4.7185	10.583
279	BGR	Europe	0	T	8.63944	848.811	13.7149	2.1192	19.4733	-1.27705	616.489	88.9485	96.8766	464.848	191.651	112	4.7185	10.583
3010	BGR	Europe	0.133929	G	8.63944	848.811	13.7149	2.1192	19.4733	-1.27705	616.489	88.9485	96.8766	464.848	191.651	112	4.7185	10.583
3027	BGR	Europe	0	T	8.63944	848.811	13.7149	2.1192	19.4733	-1.27705	616.489	88.9485	96.8766	464.848	191.651	112	4.7185	10.583
310	BGR	Europe	0.618182	T	8.63944	848.811	13.7149	2.1192	19.4733	-1.27705	616.489	88.9485	96.8766	464.848	191.651	112	4.7185	10.583
3316	BGR	Europe	0	G	8.63944	848.811	13.7149	2.1192	19.4733	-1.27705	616.489	88.9485	96.8766	464.848	191.651	112	4.7185	10.583
3348	BGR	Europe	0.0178571	A	8.63944	848.811	13.7149	2.1192	19.4733	-1.27705	616.489	88.9485	96.8766	464.848	191.651	112	4.7185	10.583
3394	BGR	Europe	0.00892857	T	8.63944	848.811	13.7149	2.1192	19.4733	-1.27705	616.489	88.9485	96.8766	464.848	191.651	112	4.7185	10.583
3396	BGR	Europe	0	T	8.63944	848.811	13.7149	2.1192	19.4733	-1.27705	616.489	88.9485	96.8766	464.848	191.651	112	4.7185	10.583
3447	BGR	Europe	0	A	8.63944	848.811	13.7149	2.1192	19.4733	-1.27705	616.489	88.9485	96.8766	464.848	191.651	112	4.7185	10.583
3591	BGR	Europe	0	G	8.63944	848.811	13.7149	2.1192	19.4733	-1.27705	616.489	88.9485	96.8766	464.848	191.651	112	4.7185	10.583
3618	BGR	Europe	0	T	8.63944	848.811	13.7149	2.1192	19.4733	-1.27705	616.489	88.9485	96.8766	464.848	191.651	112	4.7185	10.583
3693	BGR	Europe	0	G	8.63944	848.811	13.7149	2.1192	19.4733	-1.27705	616.489	88.9485	96.8766	464.848	191.651	112	4.7185	10.583
3705	BGR	Europe	0.0357143	G	8.63944	848.811	13.7149	2.1192	19.4733	-1.27705	616.489	88.9485	96.8766	464.848	191.651	112	4.7185	10.583
3741	BGR	Europe	0	C	8.63944	848.811	13.7149	2.1192	19.4733	-1.27705	616.489	88.9485	96.8766	464.848	191.651	112	4.7185	10.583
3915	BGR	Europe	0.00892857	G	8.63944	848.811	13.7149	2.1192	19.4733	-1.27705	616.489	88.9485	96.8766	464.848	191.651	112	4.7185	10.583
3918	BGR	Europe	0	G	8.63944	848.811	13.7149	2.1192	19.4733	-1.27705	616.489	88.9485	96.8766	464.848	191.651	112	4.7185	10.583
3970	BGR	Europe	0	C	8.63944	848.811	13.7149	2.1192	19.4733	-1.27705	616.489	88.9485	96.8766	464.848	191.651	112	4.7185	10.583
4025	BGR	Europe	0	C	8.63944	848.811	13.7149	2.1192	19.4733	-1.27705	616.489	88.9485	96.8766	464.848	191.651	112	4.7185	10.583
4048	BGR	Europe	0	G	8.63944	848.811	13.7149	2.1192	19.4733	-1.27705	616.489	88.9485	96.8766	464.848	191.651	112	4.7185	10.583
4117	BGR	Europe	0	T	8.63944	848.811	13.7149	2.1192	19.4733	-1.27705	616.489	88.9485	96.8766	464.848	191.651	112	4.7185	10.583
4164	BGR	Europe	0	A	8.63944	848.811	13.7149	2.1192	19.4733	-1.27705	616.489	88.9485	96.8766	464.848	191.651	112	4.7185	10.583
4218	BGR	Europe	0	T	8.63944	848.811	13.7149	2.1192	19.4733	-1.27705	616.489	88.9485	96.8766	464.848	191.651	112	4.7185	10.583
4248	BGR	Europe	0	T	8.63944	848.811	13.7149	2.1192	19.4733	-1.27705	616.489	88.9485	96.8766	464.848	191.651	112	4.7185	10.583
4312	BGR	Europe	0.00892857	C	8.63944	848.811	13.7149	2.1192	19.4733	-1.27705	616.489	88.9485	96.8766	464.848	191.651	112	4.7185	10.583
4491	BGR	Europe	0	G	8.63944	848.811	13.7149	2.1192	19.4733	-1.27705	616.489	88.9485	96.8766	464.848	191.651	112	4.7185	10.583
4580	BGR	Europe	0.0178571	G	8.63944	848.811	13.7149	2.1192	19.4733	-1.27705	616.489	88.9485	96.8766	464.848	191.651	112	4.7185	10.583
4646	BGR	Europe	0.0267857	T	8.63944	848.811	13.7149	2.1192	19.4733	-1.27705	616.489	88.9485	96.8766	464.848	191.651	112	4.7185	10.583
456	BGR	Europe	0.0535714	C	8.63944	848.811	13.7149	2.1192	19.4733	-1.27705	616.489	88.9485	96.8766	464.848	191.651	112	4.7185	10.583
4917	BGR	Europe	0.133929	A	8.63944	848.811	13.7149	2.1192	19.4733	-1.27705	616.489	88.9485	96.8766	464.848	191.651	112	4.7185	10.583
5046	BGR	Europe	0.0535714	G	8.63944	848.811	13.7149	2.1192	19.4733	-1.27705	616.489	88.9485	96.8766	464.848	191.651	112	4.7185	10.583
5108	BGR	Europe	0	T	8.63944	848.811	13.7149	2.1192	19.4733	-1.27705	616.489	88.9485	96.8766	464.848	191.651	112	4.7185	10.583
5153	BGR	Europe	0	A	8.63944	848.811	13.7149	2.1192	19.4733	-1.27705	616.489	88.9485	96.8766	464.848	191.651	112	4.7185	10.583
499	BGR	Europe	0.0267857	G	8.63944	848.811	13.7149	2.1192	19.4733	-1.27705	616.489	88.9485	96.8766	464.848	191.651	112	4.7185	10.583
508	BGR	Europe	0.0178571	A	8.63944	848.811	13.7149	2.1192	19.4733	-1.27705	616.489	88.9485	96.8766	464.848	191.651	112	4.7185	10.583
5351	BGR	Europe	0	A	8.63944	848.811	13.7149	2.1192	19.4733	-1.27705	616.489	88.9485	96.8766	464.848	191.651	112	4.7185	10.583
5360	BGR	Europe	0	C	8.63944	848.811	13.7149	2.1192	19.4733	-1.27705	616.489	88.9485	96.8766	464.848	191.651	112	4.7185	10.583
5375	BGR	Europe	0	C	8.63944	848.811	13.7149	2.1192	19.4733	-1.27705	616.489	88.9485	96.8766	464.848	191.651	112	4.7185	10.583
5460	BGR	Europe	0.0803571	G	8.63944	848.811	13.7149	2.1192	19.4733	-1.27705	616.489	88.9485	96.8766	464.848	191.651	112	4.7185	10.583
5585	BGR	Europe	0	G	8.63944	848.811	13.7149	2.1192	19.4733	-1.27705	616.489	88.9485	96.8766	464.848	191.651	112	4.7185	10.583
5603	BGR	Europe	0.00892857	C	8.63944	848.811	13.7149	2.1192	19.4733	-1.27705	616.489	88.9485	96.8766	464.848	191.651	112	4.7185	10.583
5913	BGR	Europe	0.0178571	G	8.63944	848.811	13.7149	2.1192	19.4733	-1.27705	616.489	88.9485	96.8766	464.848	191.651	112	4.7185	10.583
5951	BGR	Europe	0	A	8.63944	848.811	13.7149	2.1192	19.4733	-1.27705	616.489	88.9485	96.8766	464.848	191.651	112	4.7185	10.583
6023	BGR	Europe	0	G	8.63944	848.811	13.7149	2.1192	19.4733	-1.27705	616.489	88.9485	96.8766	464.848	191.651	112	4.7185	10.583
6071	BGR	Europe	0	T	8.63944	848.811	13.7149	2.1192	19.4733	-1.27705	616.489	88.9485	96.8766	464.848	191.651	112	4.7185	10.583
6077	BGR	Europe	0	C	8.63944	848.811	13.7149	2.1192	19.4733	-1.27705	616.489	88.9485	96.8766	464.848	191.651	112	4.7185	10.583
6152	BGR	Europe	0.0178571	T	8.63944	848.811	13.7149	2.1192	19.4733	-1.27705	616.489	88.9485	96.8766	464.848	191.651	112	4.7185	10.583
6257	BGR	Europe	0	G	8.63944	848.811	13.7149	2.1192	19.4733	-1.27705	616.489	88.9485	96.8766	464.848	191.651	112	4.7185	10.583
6392	BGR	Europe	0	T	8.63944	848.811	13.7149	2.1192	19.4733	-1.27705	616.489	88.9485	96.8766	464.848	191.651	112	4.7185	10.583
6455	BGR	Europe	0	C	8.63944	848.811	13.7149	2.1192	19.4733	-1.27705	616.489	88.9485	96.8766	464.848	191.651	112	4.7185	10.583
6671	BGR	Europe	0.00892857	T	8.63944	848.811	13.7149	2.1192	19.4733	-1.27705	616.489	88.9485	96.8766	464.848	191.651	112	4.7185	10.583
6680	BGR	Europe	0	T	8.63944	848.811	13.7149	2.1192	19.4733	-1.27705	616.489	88.9485	96.8766	464.848	191.651	112	4.7185	10.583
6734	BGR	Europe	0	G	8.63944	848.811	13.7149	2.1192	19.4733	-1.27705	616.489	88.9485	96.8766	464.848	191.651	112	4.7185	10.583
6752	BGR	Europe	0	A	8.63944	848.811	13.7149	2.1192	19.4733	-1.27705	616.489	88.9485	96.8766	464.848	191.651	112	4.7185	10.583
6755	BGR	Europe	0	G	8.63944	848.811	13.7149	2.1192	19.4733	-1.27705	616.489	88.9485	96.8766	464.848	191.651	112	4.7185	10.583
6776	BGR	Europe	0.00892857	T	8.63944	848.811	13.7149	2.1192	19.4733	-1.27705	616.489	88.9485	96.8766	464.848	191.651	112	4.7185	10.583
6815	BGR	Europe	0	T	8.63944	848.811	13.7149	2.1192	19.4733	-1.27705	616.489	88.9485	96.8766	464.848	191.651	112	4.7185	10.583
7076	BGR	Europe	0	A	8.63944	848.811	13.7149	2.1192	19.4733	-1.27705	616.489	88.9485	96.8766	464.848	191.651	112	4.7185	10.583
7146	BGR	Europe	0.00892857	A	8.63944	848.811	13.7149	2.1192	19.4733	-1.27705	616.489	88.9485	96.8766	464.848	191.651	112	4.7185	10.583
7337	BGR	Europe	0.0178571	G	8.63944	848.811	13.7149	2.1192	19.4733	-1.27705	616.489	88.9485	96.8766	464.848	191.651	112	4.7185	10.583
7389	BGR	Europe	0	T	8.63944	848.811	13.7149	2.1192	19.4733	-1.27705	616.489	88.9485	96.8766	464.848	191.651	112	4.7185	10.583
7424	BGR	Europe	0.00892857	A	8.63944	848.811	13.7149	2.1192	19.4733	-1.27705	616.489	88.9485	96.8766	464.848	191.651	112	4.7185	10.583
7600	BGR	Europe	0	G	8.63944	848.811	13.7149	2.1192	19.4733	-1.27705	616.489	88.9485	96.8766	464.848	191.651	112	4.7185	10.583
7684	BGR	Europe	0	T	8.63944	848.811	13.7149	2.1192	19.4733	-1.27705	616.489	88.9485	96.8766	464.848	191.651	112	4.7185	10.583
7771	BGR	Europe	0.00892857	A	8.63944	848.811	13.7149	2.1192	19.4733	-1.27705	616.489	88.9485	96.8766	464.848	191.651	112	4.7185	10.583
7805	BGR	Europe	0.0357143	G	8.63944	848.811	13.7149	2.1192	19.4733	-1.27705	616.489	88.9485	96.8766	464.848	191.651	112	4.7185	10.583
7853	BGR	Europe	0	G	8.63944	848.811	13.7149	2.1192	19.4733	-1.27705	616.489	88.9485	96.8766	464.848	191.651	112	4.7185	10.583
750	BGR	Europe	0.991071	A	8.63944	848.811	13.7149	2.1192	19.4733	-1.27705	616.489	88.9485	96.8766	464.848	191.651	112	4.7185	10.583
8020	BGR	Europe	0	G	8.63944	848.811	13.7149	2.1192	19.4733	-1.27705	616.489	88.9485	96.8766	464.848	191.651	112	4.7185	10.583
8027	BGR	Europe	0	G	8.63944	848.811	13.7149	2.1192	19.4733	-1.27705	616.489	88.9485	96.8766	464.848	191.651	112	4.7185	10.583
8206	BGR	Europe	0.00892857	G	8.63944	848.811	13.7149	2.1192	19.4733	-1.27705	616.489	88.9485	96.8766	464.848	191.651	112	4.7185	10.583
8251	BGR	Europe	0.0625	G	8.63944	848.811	13.7149	2.1192	19.4733	-1.27705	616.489	88.9485	96.8766	464.848	191.651	112	4.7185	10.583
8460	BGR	Europe	0	A	8.63944	848.811	13.7149	2.1192	19.4733	-1.27705	616.489	88.9485	96.8766	464.848	191.651	112	4.7185	10.583
813	BGR	Europe	0	A	8.63944	848.811	13.7149	2.1192	19.4733	-1.27705	616.489	88.9485	96.8766	464.848	191.651	112	4.7185	10.583
8572	BGR	Europe	0	G	8.63944	848.811	13.7149	2.1192	19.4733	-1.27705	616.489	88.9485	96.8766	464.848	191.651	112	4.7185	10.583
8584	BGR	Europe	0	G	8.63944	848.811	13.7149	2.1192	19.4733	-1.27705	616.489	88.9485	96.8766	464.848	191.651	112	4.7185	10.583
827	BGR	Europe	0.0267857	A	8.63944	848.811	13.7149	2.1192	19.4733	-1.27705	616.489	88.9485	96.8766	464.848	191.651	112	4.7185	10.583
8655	BGR	Europe	0.00892857	C	8.63944	848.811	13.7149	2.1192	19.4733	-1.27705	616.489	88.9485	96.8766	464.848	191.651	112	4.7185	10.583
8701	BGR	Europe	0.0357143	A	8.63944	848.811	13.7149	2.1192	19.4733	-1.27705	616.489	88.9485	96.8766	464.848	191.651	112	4.7185	10.583
8790	BGR	Europe	0	G	8.63944	848.811	13.7149	2.1192	19.4733	-1.27705	616.489	88.9485	96.8766	464.848	191.651	112	4.7185	10.583
8877	BGR	Europe	0	T	8.63944	848.811	13.7149	2.1192	19.4733	-1.27705	616.489	88.9485	96.8766	464.848	191.651	112	4.7185	10.583
9042	BGR	Europe	0.00892857	C	8.63944	848.811	13.7149	2.1192	19.4733	-1.27705	616.489	88.9485	96.8766	464.848	191.651	112	4.7185	10.583
9053	BGR	Europe	0	G	8.63944	848.811	13.7149	2.1192	19.4733	-1.27705	616.489	88.9485	96.8766	464.848	191.651	112	4.7185	10.583
9254	BGR	Europe	0.00892857	A	8.63944	848.811	13.7149	2.1192	19.4733	-1.27705	616.489	88.9485	96.8766	464.848	191.651	112	4.7185	10.583
9347	BGR	Europe	0.00892857	A	8.63944	848.811	13.7149	2.1192	19.4733	-1.27705	616.489	88.9485	96.8766	464.848	191.651	112	4.7185	10.583
9380	BGR	Europe	0.00892857	G	8.63944	848.811	13.7149	2.1192	19.4733	-1.27705	616.489	88.9485	96.8766	464.848	191.651	112	4.7185	10.583
9438	BGR	Europe	0	G	8.63944	848.811	13.7149	2.1192	19.4733	-1.27705	616.489	88.9485	96.8766	464.848	191.651	112	4.7185	10.583
9468	BGR	Europe	0	A	8.63944	848.811	13.7149	2.1192	19.4733	-1.27705	616.489	88.9485	96.8766	464.848	191.651	112	4.7185	10.583
9656	BGR	Europe	0	T	8.63944	848.811	13.7149	2.1192	19.4733	-1.27705	616.489	88.9485	96.8766	464.848	191.651	112	4.7185	10.583
9667	BGR	Europe	0	A	8.63944	848.811	13.7149	2.1192	19.4733	-1.27705	616.489	88.9485	96.8766	464.848	191.651	112	4.7185	10.583
9932	BGR	Europe	0	G	8.63944	848.811	13.7149	2.1192	19.4733	-1.27705	616.489	88.9485	96.8766	464.848	191.651	112	4.7185	10.583
9947	BLR	Europe	0	G	3.07215	1073.57	15.977	-4.52407	16.2573	-9.44744	628.688	99.3527	119.963	495.03	260.685	52	3.95124	7.2111
9950	BLR	Europe	0	T	3.07215	1073.57	15.977	-4.52407	16.2573	-9.44744	628.688	99.3527	119.963	495.03	260.685	52	3.95124	7.2111
10034	BLR	Europe	0.0192308	T	3.07215	1073.57	15.977	-4.52407	16.2573	-9.44744	628.688	99.3527	119.963	495.03	260.685	52	3.95124	7.2111
10084	BLR	Europe	0	T	3.07215	1073.57	15.977	-4.52407	16.2573	-9.44744	628.688	99.3527	119.963	495.03	260.685	52	3.95124	7.2111
980	BLR	Europe	0.0192308	T	3.07215	1073.57	15.977	-4.52407	16.2573	-9.44744	628.688	99.3527	119.963	495.03	260.685	52	3.95124	7.2111
10238	BLR	Europe	0.0384615	T	3.07215	1073.57	15.977	-4.52407	16.2573	-9.44744	628.688	99.3527	119.963	495.03	260.685	52	3.95124	7.2111
10321	BLR	Europe	0	T	3.07215	1073.57	15.977	-4.52407	16.2573	-9.44744	628.688	99.3527	119.963	495.03	260.685	52	3.95124	7.2111
1018	BLR	Europe	0	G	3.07215	1073.57	15.977	-4.52407	16.2573	-9.44744	628.688	99.3527	119.963	495.03	260.685	52	3.95124	7.2111
10609	BLR	Europe	0	T	3.07215	1073.57	15.977	-4.52407	16.2573	-9.44744	628.688	99.3527	119.963	495.03	260.685	52	3.95124	7.2111
10688	BLR	Europe	0	G	3.07215	1073.57	15.977	-4.52407	16.2573	-9.44744	628.688	99.3527	119.963	495.03	260.685	52	3.95124	7.2111
10873	BLR	Europe	0.211538	T	3.07215	1073.57	15.977	-4.52407	16.2573	-9.44744	628.688	99.3527	119.963	495.03	260.685	52	3.95124	7.2111
10915	BLR	Europe	0	T	3.07215	1073.57	15.977	-4.52407	16.2573	-9.44744	628.688	99.3527	119.963	495.03	260.685	52	3.95124	7.2111
11143	BLR	Europe	0.0192308	C	3.07215	1073.57	15.977	-4.52407	16.2573	-9.44744	628.688	99.3527	119.963	495.03	260.685	52	3.95124	7.2111
11176	BLR	Europe	0.0192308	G	3.07215	1073.57	15.977	-4.52407	16.2573	-9.44744	628.688	99.3527	119.963	495.03	260.685	52	3.95124	7.2111
1107	BLR	Europe	0	T	3.07215	1073.57	15.977	-4.52407	16.2573	-9.44744	628.688	99.3527	119.963	495.03	260.685	52	3.95124	7.2111
11467	BLR	Europe	0.615385	A	3.07215	1073.57	15.977	-4.52407	16.2573	-9.44744	628.688	99.3527	119.963	495.03	260.685	52	3.95124	7.2111
11485	BLR	Europe	0	T	3.07215	1073.57	15.977	-4.52407	16.2573	-9.44744	628.688	99.3527	119.963	495.03	260.685	52	3.95124	7.2111
11674	BLR	Europe	0.0192308	C	3.07215	1073.57	15.977	-4.52407	16.2573	-9.44744	628.688	99.3527	119.963	495.03	260.685	52	3.95124	7.2111
11944	BLR	Europe	0	T	3.07215	1073.57	15.977	-4.52407	16.2573	-9.44744	628.688	99.3527	119.963	495.03	260.685	52	3.95124	7.2111
11947	BLR	Europe	0.0192308	A	3.07215	1073.57	15.977	-4.52407	16.2573	-9.44744	628.688	99.3527	119.963	495.03	260.685	52	3.95124	7.2111
11969	BLR	Europe	0.0576923	G	3.07215	1073.57	15.977	-4.52407	16.2573	-9.44744	628.688	99.3527	119.963	495.03	260.685	52	3.95124	7.2111
12007	BLR	Europe	0	G	3.07215	1073.57	15.977	-4.52407	16.2573	-9.44744	628.688	99.3527	119.963	495.03	260.685	52	3.95124	7.2111
12172	BLR	Europe	0	A	3.07215	1073.57	15.977	-4.52407	16.2573	-9.44744	628.688	99.3527	119.963	495.03	260.685	52	3.95124	7.2111
12235	BLR	Europe	0	T	3.07215	1073.57	15.977	-4.52407	16.2573	-9.44744	628.688	99.3527	119.963	495.03	260.685	52	3.95124	7.2111
12346	BLR	Europe	0	C	3.07215	1073.57	15.977	-4.52407	16.2573	-9.44744	628.688	99.3527	119.963	495.03	260.685	52	3.95124	7.2111
12358	BLR	Europe	0.0192308	A	3.07215	1073.57	15.977	-4.52407	16.2573	-9.44744	628.688	99.3527	119.963	495.03	260.685	52	3.95124	7.2111
12403	BLR	Europe	0	C	3.07215	1073.57	15.977	-4.52407	16.2573	-9.44744	628.688	99.3527	119.963	495.03	260.685	52	3.95124	7.2111
12406	BLR	Europe	0	G	3.07215	1073.57	15.977	-4.52407	16.2573	-9.44744	628.688	99.3527	119.963	495.03	260.685	52	3.95124	7.2111
12414	BLR	Europe	0.0192308	T	3.07215	1073.57	15.977	-4.52407	16.2573	-9.44744	628.688	99.3527	119.963	495.03	260.685	52	3.95124	7.2111
12618	BLR	Europe	0.0384615	G	3.07215	1073.57	15.977	-4.52407	16.2573	-9.44744	628.688	99.3527	119.963	495.03	260.685	52	3.95124	7.2111
12672	BLR	Europe	0.0576923	A	3.07215	1073.57	15.977	-4.52407	16.2573	-9.44744	628.688	99.3527	119.963	495.03	260.685	52	3.95124	7.2111
12720	BLR	Europe	0.0576923	A	3.07215	1073.57	15.977	-4.52407	16.2573	-9.44744	628.688	99.3527	119.963	495.03	260.685	52	3.95124	7.2111
12771	BLR	Europe	0.0192308	G	3.07215	1073.57	15.977	-4.52407	16.2573	-9.44744	628.688	99.3527	119.963	495.03	260.685	52	3.95124	7.2111
1243	BLR	Europe	0.0192308	T	3.07215	1073.57	15.977	-4.52407	16.2573	-9.44744	628.688	99.3527	119.963	495.03	260.685	52	3.95124	7.2111
12882	BLR	Europe	0	C	3.07215	1073.57	15.977	-4.52407	16.2573	-9.44744	628.688	99.3527	119.963	495.03	260.685	52	3.95124	7.2111
12940	BLR	Europe	0	G	3.07215	1073.57	15.977	-4.52407	16.2573	-9.44744	628.688	99.3527	119.963	495.03	260.685	52	3.95124	7.2111
13506	BLR	Europe	0	C	3.07215	1073.57	15.977	-4.52407	16.2573	-9.44744	628.688	99.3527	119.963	495.03	260.685	52	3.95124	7.2111
13734	BLR	Europe	0.134615	T	3.07215	1073.57	15.977	-4.52407	16.2573	-9.44744	628.688	99.3527	119.963	495.03	260.685	52	3.95124	7.2111
13743	BLR	Europe	0.0576923	T	3.07215	1073.57	15.977	-4.52407	16.2573	-9.44744	628.688	99.3527	119.963	495.03	260.685	52	3.95124	7.2111
13759	BLR	Europe	0	G	3.07215	1073.57	15.977	-4.52407	16.2573	-9.44744	628.688	99.3527	119.963	495.03	260.685	52	3.95124	7.2111
13886	BLR	Europe	0	T	3.07215	1073.57	15.977	-4.52407	16.2573	-9.44744	628.688	99.3527	119.963	495.03	260.685	52	3.95124	7.2111
14007	BLR	Europe	0	A	3.07215	1073.57	15.977	-4.52407	16.2573	-9.44744	628.688	99.3527	119.963	495.03	260.685	52	3.95124	7.2111
14025	BLR	Europe	0	T	3.07215	1073.57	15.977	-4.52407	16.2573	-9.44744	628.688	99.3527	119.963	495.03	260.685	52	3.95124	7.2111
14110	BLR	Europe	0	T	3.07215	1073.57	15.977	-4.52407	16.2573	-9.44744	628.688	99.3527	119.963	495.03	260.685	52	3.95124	7.2111
14152	BLR	Europe	0	A	3.07215	1073.57	15.977	-4.52407	16.2573	-9.44744	628.688	99.3527	119.963	495.03	260.685	52	3.95124	7.2111
14212	BLR	Europe	0	T	3.07215	1073.57	15.977	-4.52407	16.2573	-9.44744	628.688	99.3527	119.963	495.03	260.685	52	3.95124	7.2111
14233	BLR	Europe	0	A	3.07215	1073.57	15.977	-4.52407	16.2573	-9.44744	628.688	99.3527	119.963	495.03	260.685	52	3.95124	7.2111
14284	BLR	Europe	0	C	3.07215	1073.57	15.977	-4.52407	16.2573	-9.44744	628.688	99.3527	119.963	495.03	260.685	52	3.95124	7.2111
14305	BLR	Europe	0	G	3.07215	1073.57	15.977	-4.52407	16.2573	-9.44744	628.688	99.3527	119.963	495.03	260.685	52	3.95124	7.2111
14569	BLR	Europe	0.0769231	G	3.07215	1073.57	15.977	-4.52407	16.2573	-9.44744	628.688	99.3527	119.963	495.03	260.685	52	3.95124	7.2111
14587	BLR	Europe	0	A	3.07215	1073.57	15.977	-4.52407	16.2573	-9.44744	628.688	99.3527	119.963	495.03	260.685	52	3.95124	7.2111
14793	BLR	Europe	0.230769	A	3.07215	1073.57	15.977	-4.52407	16.2573	-9.44744	628.688	99.3527	119.963	495.03	260.685	52	3.95124	7.2111
15110	BLR	Europe	0.0192308	G	3.07215	1073.57	15.977	-4.52407	16.2573	-9.44744	628.688	99.3527	119.963	495.03	260.685	52	3.95124	7.2111
15218	BLR	Europe	0.115385	A	3.07215	1073.57	15.977	-4.52407	16.2573	-9.44744	628.688	99.3527	119.963	495.03	260.685	52	3.95124	7.2111
15301	BLR	Europe	0.211538	G	3.07215	1073.57	15.977	-4.52407	16.2573	-9.44744	628.688	99.3527	119.963	495.03	260.685	52	3.95124	7.2111
15323	BLR	Europe	0	G	3.07215	1073.57	15.977	-4.52407	16.2573	-9.44744	628.688	99.3527	119.963	495.03	260.685	52	3.95124	7.2111
15326	BLR	Europe	1	A	3.07215	1073.57	15.977	-4.52407	16.2573	-9.44744	628.688	99.3527	119.963	495.03	260.685	52	3.95124	7.2111
150	BLR	Europe	0.153846	C	3.07215	1073.57	15.977	-4.52407	16.2573	-9.44744	628.688	99.3527	119.963	495.03	260.685	52	3.95124	7.2111
15346	BLR	Europe	0	G	3.07215	1073.57	15.977	-4.52407	16.2573	-9.44744	628.688	99.3527	119.963	495.03	260.685	52	3.95124	7.2111
15431	BLR	Europe	0	G	3.07215	1073.57	15.977	-4.52407	16.2573	-9.44744	628.688	99.3527	119.963	495.03	260.685	52	3.95124	7.2111
15440	BLR	Europe	0	T	3.07215	1073.57	15.977	-4.52407	16.2573	-9.44744	628.688	99.3527	119.963	495.03	260.685	52	3.95124	7.2111
15454	BLR	Europe	0.0769231	T	3.07215	1073.57	15.977	-4.52407	16.2573	-9.44744	628.688	99.3527	119.963	495.03	260.685	52	3.95124	7.2111
15466	BLR	Europe	0	G	3.07215	1073.57	15.977	-4.52407	16.2573	-9.44744	628.688	99.3527	119.963	495.03	260.685	52	3.95124	7.2111
15497	BLR	Europe	0	G	3.07215	1073.57	15.977	-4.52407	16.2573	-9.44744	628.688	99.3527	119.963	495.03	260.685	52	3.95124	7.2111
152	BLR	Europe	0.25	T	3.07215	1073.57	15.977	-4.52407	16.2573	-9.44744	628.688	99.3527	119.963	495.03	260.685	52	3.95124	7.2111
15607	BLR	Europe	0	A	3.07215	1073.57	15.977	-4.52407	16.2573	-9.44744	628.688	99.3527	119.963	495.03	260.685	52	3.95124	7.2111
153	BLR	Europe	0	A	3.07215	1073.57	15.977	-4.52407	16.2573	-9.44744	628.688	99.3527	119.963	495.03	260.685	52	3.95124	7.2111
15670	BLR	Europe	0	T	3.07215	1073.57	15.977	-4.52407	16.2573	-9.44744	628.688	99.3527	119.963	495.03	260.685	52	3.95124	7.2111
15758	BLR	Europe	0	A	3.07215	1073.57	15.977	-4.52407	16.2573	-9.44744	628.688	99.3527	119.963	495.03	260.685	52	3.95124	7.2111
15784	BLR	Europe	0.0384615	T	3.07215	1073.57	15.977	-4.52407	16.2573	-9.44744	628.688	99.3527	119.963	495.03	260.685	52	3.95124	7.2111
15904	BLR	Europe	0	C	3.07215	1073.57	15.977	-4.52407	16.2573	-9.44744	628.688	99.3527	119.963	495.03	260.685	52	3.95124	7.2111
15924	BLR	Europe	0.0769231	A	3.07215	1073.57	15.977	-4.52407	16.2573	-9.44744	628.688	99.3527	119.963	495.03	260.685	52	3.95124	7.2111
15942	BLR	Europe	0	T	3.07215	1073.57	15.977	-4.52407	16.2573	-9.44744	628.688	99.3527	119.963	495.03	260.685	52	3.95124	7.2111
16086	BLR	Europe	0.0192308	T	3.07215	1073.57	15.977	-4.52407	16.2573	-9.44744	628.688	99.3527	119.963	495.03	260.685	52	3.95124	7.2111
16126	BLR	Europe	0	T	3.07215	1073.57	15.977	-4.52407	16.2573	-9.44744	628.688	99.3527	119.963	495.03	260.685	52	3.95124	7.2111
16136	BLR	Europe	0	T	3.07215	1073.57	15.977	-4.52407	16.2573	-9.44744	628.688	99.3527	119.963	495.03	260.685	52	3.95124	7.2111
16140	BLR	Europe	0	T	3.07215	1073.57	15.977	-4.52407	16.2573	-9.44744	628.688	99.3527	119.963	495.03	260.685	52	3.95124	7.2111
16145	BLR	Europe	0.0192308	G	3.07215	1073.57	15.977	-4.52407	16.2573	-9.44744	628.688	99.3527	119.963	495.03	260.685	52	3.95124	7.2111
16153	BLR	Europe	0	G	3.07215	1073.57	15.977	-4.52407	16.2573	-9.44744	628.688	99.3527	119.963	495.03	260.685	52	3.95124	7.2111
16167	BLR	Europe	0	C	3.07215	1073.57	15.977	-4.52407	16.2573	-9.44744	628.688	99.3527	119.963	495.03	260.685	52	3.95124	7.2111
16185	BLR	Europe	0	C	3.07215	1073.57	15.977	-4.52407	16.2573	-9.44744	628.688	99.3527	119.963	495.03	260.685	52	3.95124	7.2111
16213	BLR	Europe	0	G	3.07215	1073.57	15.977	-4.52407	16.2573	-9.44744	628.688	99.3527	119.963	495.03	260.685	52	3.95124	7.2111
16223	BLR	Europe	0.288462	C	3.07215	1073.57	15.977	-4.52407	16.2573	-9.44744	628.688	99.3527	119.963	495.03	260.685	52	3.95124	7.2111
16271	BLR	Europe	0.0192308	T	3.07215	1073.57	15.977	-4.52407	16.2573	-9.44744	628.688	99.3527	119.963	495.03	260.685	52	3.95124	7.2111
16274	BLR	Europe	0	G	3.07215	1073.57	15.977	-4.52407	16.2573	-9.44744	628.688	99.3527	119.963	495.03	260.685	52	3.95124	7.2111
16278	BLR	Europe	0.0769231	C	3.07215	1073.57	15.977	-4.52407	16.2573	-9.44744	628.688	99.3527	119.963	495.03	260.685	52	3.95124	7.2111
16295	BLR	Europe	0	C	3.07215	1073.57	15.977	-4.52407	16.2573	-9.44744	628.688	99.3527	119.963	495.03	260.685	52	3.95124	7.2111
16296	BLR	Europe	0	C	3.07215	1073.57	15.977	-4.52407	16.2573	-9.44744	628.688	99.3527	119.963	495.03	260.685	52	3.95124	7.2111
16297	BLR	Europe	0	T	3.07215	1073.57	15.977	-4.52407	16.2573	-9.44744	628.688	99.3527	119.963	495.03	260.685	52	3.95124	7.2111
16299	BLR	Europe	0	A	3.07215	1073.57	15.977	-4.52407	16.2573	-9.44744	628.688	99.3527	119.963	495.03	260.685	52	3.95124	7.2111
16319	BLR	Europe	0.0192308	G	3.07215	1073.57	15.977	-4.52407	16.2573	-9.44744	628.688	99.3527	119.963	495.03	260.685	52	3.95124	7.2111
16344	BLR	Europe	0	C	3.07215	1073.57	15.977	-4.52407	16.2573	-9.44744	628.688	99.3527	119.963	495.03	260.685	52	3.95124	7.2111
16356	BLR	Europe	0.0961538	T	3.07215	1073.57	15.977	-4.52407	16.2573	-9.44744	628.688	99.3527	119.963	495.03	260.685	52	3.95124	7.2111
16368	BLR	Europe	0	T	3.07215	1073.57	15.977	-4.52407	16.2573	-9.44744	628.688	99.3527	119.963	495.03	260.685	52	3.95124	7.2111
16391	BLR	Europe	0.0192308	G	3.07215	1073.57	15.977	-4.52407	16.2573	-9.44744	628.688	99.3527	119.963	495.03	260.685	52	3.95124	7.2111
16482	BLR	Europe	0	A	3.07215	1073.57	15.977	-4.52407	16.2573	-9.44744	628.688	99.3527	119.963	495.03	260.685	52	3.95124	7.2111
16519	BLR	Europe	0.480769	T	3.07215	1073.57	15.977	-4.52407	16.2573	-9.44744	628.688	99.3527	119.963	495.03	260.685	52	3.95124	7.2111
1700	BLR	Europe	0.0576923	T	3.07215	1073.57	15.977	-4.52407	16.2573	-9.44744	628.688	99.3527	119.963	495.03	260.685	52	3.95124	7.2111
1719	BLR	Europe	0.0384615	G	3.07215	1073.57	15.977	-4.52407	16.2573	-9.44744	628.688	99.3527	119.963	495.03	260.685	52	3.95124	7.2111
1811	BLR	Europe	0.326923	A	3.07215	1073.57	15.977	-4.52407	16.2573	-9.44744	628.688	99.3527	119.963	495.03	260.685	52	3.95124	7.2111
182	BLR	Europe	0	C	3.07215	1073.57	15.977	-4.52407	16.2573	-9.44744	628.688	99.3527	119.963	495.03	260.685	52	3.95124	7.2111
189	BLR	Europe	0.0384615	A	3.07215	1073.57	15.977	-4.52407	16.2573	-9.44744	628.688	99.3527	119.963	495.03	260.685	52	3.95124	7.2111
198	BLR	Europe	0	C	3.07215	1073.57	15.977	-4.52407	16.2573	-9.44744	628.688	99.3527	119.963	495.03	260.685	52	3.95124	7.2111
199	BLR	Europe	0.0192308	T	3.07215	1073.57	15.977	-4.52407	16.2573	-9.44744	628.688	99.3527	119.963	495.03	260.685	52	3.95124	7.2111
200	BLR	Europe	0.0384615	A	3.07215	1073.57	15.977	-4.52407	16.2573	-9.44744	628.688	99.3527	119.963	495.03	260.685	52	3.95124	7.2111
207	BLR	Europe	0.0384615	G	3.07215	1073.57	15.977	-4.52407	16.2573	-9.44744	628.688	99.3527	119.963	495.03	260.685	52	3.95124	7.2111
2259	BLR	Europe	0	C	3.07215	1073.57	15.977	-4.52407	16.2573	-9.44744	628.688	99.3527	119.963	495.03	260.685	52	3.95124	7.2111
235	BLR	Europe	0	A	3.07215	1073.57	15.977	-4.52407	16.2573	-9.44744	628.688	99.3527	119.963	495.03	260.685	52	3.95124	7.2111
239	BLR	Europe	0	T	3.07215	1073.57	15.977	-4.52407	16.2573	-9.44744	628.688	99.3527	119.963	495.03	260.685	52	3.95124	7.2111
2416	BLR	Europe	0	T	3.07215	1073.57	15.977	-4.52407	16.2573	-9.44744	628.688	99.3527	119.963	495.03	260.685	52	3.95124	7.2111
248	BLR	Europe	0.0576923	A	3.07215	1073.57	15.977	-4.52407	16.2573	-9.44744	628.688	99.3527	119.963	495.03	260.685	52	3.95124	7.2111
250	BLR	Europe	0.0192308	T	3.07215	1073.57	15.977	-4.52407	16.2573	-9.44744	628.688	99.3527	119.963	495.03	260.685	52	3.95124	7.2111
2758	BLR	Europe	0	G	3.07215	1073.57	15.977	-4.52407	16.2573	-9.44744	628.688	99.3527	119.963	495.03	260.685	52	3.95124	7.2111
279	BLR	Europe	0	T	3.07215	1073.57	15.977	-4.52407	16.2573	-9.44744	628.688	99.3527	119.963	495.03	260.685	52	3.95124	7.2111
3010	BLR	Europe	0.134615	G	3.07215	1073.57	15.977	-4.52407	16.2573	-9.44744	628.688	99.3527	119.963	495.03	260.685	52	3.95124	7.2111
3027	BLR	Europe	0.0192308	T	3.07215	1073.57	15.977	-4.52407	16.2573	-9.44744	628.688	99.3527	119.963	495.03	260.685	52	3.95124	7.2111
310	BLR	Europe	0.480769	T	3.07215	1073.57	15.977	-4.52407	16.2573	-9.44744	628.688	99.3527	119.963	495.03	260.685	52	3.95124	7.2111
3316	BLR	Europe	0.0384615	G	3.07215	1073.57	15.977	-4.52407	16.2573	-9.44744	628.688	99.3527	119.963	495.03	260.685	52	3.95124	7.2111
3348	BLR	Europe	0	A	3.07215	1073.57	15.977	-4.52407	16.2573	-9.44744	628.688	99.3527	119.963	495.03	260.685	52	3.95124	7.2111
3394	BLR	Europe	0	T	3.07215	1073.57	15.977	-4.52407	16.2573	-9.44744	628.688	99.3527	119.963	495.03	260.685	52	3.95124	7.2111
3396	BLR	Europe	0	T	3.07215	1073.57	15.977	-4.52407	16.2573	-9.44744	628.688	99.3527	119.963	495.03	260.685	52	3.95124	7.2111
3447	BLR	Europe	0	A	3.07215	1073.57	15.977	-4.52407	16.2573	-9.44744	628.688	99.3527	119.963	495.03	260.685	52	3.95124	7.2111
3591	BLR	Europe	0	G	3.07215	1073.57	15.977	-4.52407	16.2573	-9.44744	628.688	99.3527	119.963	495.03	260.685	52	3.95124	7.2111
3618	BLR	Europe	0	T	3.07215	1073.57	15.977	-4.52407	16.2573	-9.44744	628.688	99.3527	119.963	495.03	260.685	52	3.95124	7.2111
3693	BLR	Europe	0	G	3.07215	1073.57	15.977	-4.52407	16.2573	-9.44744	628.688	99.3527	119.963	495.03	260.685	52	3.95124	7.2111
3705	BLR	Europe	0	G	3.07215	1073.57	15.977	-4.52407	16.2573	-9.44744	628.688	99.3527	119.963	495.03	260.685	52	3.95124	7.2111
3741	BLR	Europe	0.0192308	C	3.07215	1073.57	15.977	-4.52407	16.2573	-9.44744	628.688	99.3527	119.963	495.03	260.685	52	3.95124	7.2111
3915	BLR	Europe	0	G	3.07215	1073.57	15.977	-4.52407	16.2573	-9.44744	628.688	99.3527	119.963	495.03	260.685	52	3.95124	7.2111
3918	BLR	Europe	0	G	3.07215	1073.57	15.977	-4.52407	16.2573	-9.44744	628.688	99.3527	119.963	495.03	260.685	52	3.95124	7.2111
3970	BLR	Europe	0	C	3.07215	1073.57	15.977	-4.52407	16.2573	-9.44744	628.688	99.3527	119.963	495.03	260.685	52	3.95124	7.2111
4025	BLR	Europe	0	C	3.07215	1073.57	15.977	-4.52407	16.2573	-9.44744	628.688	99.3527	119.963	495.03	260.685	52	3.95124	7.2111
4048	BLR	Europe	0	G	3.07215	1073.57	15.977	-4.52407	16.2573	-9.44744	628.688	99.3527	119.963	495.03	260.685	52	3.95124	7.2111
4117	BLR	Europe	0	T	3.07215	1073.57	15.977	-4.52407	16.2573	-9.44744	628.688	99.3527	119.963	495.03	260.685	52	3.95124	7.2111
4164	BLR	Europe	0	A	3.07215	1073.57	15.977	-4.52407	16.2573	-9.44744	628.688	99.3527	119.963	495.03	260.685	52	3.95124	7.2111
4218	BLR	Europe	0	T	3.07215	1073.57	15.977	-4.52407	16.2573	-9.44744	628.688	99.3527	119.963	495.03	260.685	52	3.95124	7.2111
4248	BLR	Europe	0	T	3.07215	1073.57	15.977	-4.52407	16.2573	-9.44744	628.688	99.3527	119.963	495.03	260.685	52	3.95124	7.2111
4312	BLR	Europe	0	C	3.07215	1073.57	15.977	-4.52407	16.2573	-9.44744	628.688	99.3527	119.963	495.03	260.685	52	3.95124	7.2111
4491	BLR	Europe	0	G	3.07215	1073.57	15.977	-4.52407	16.2573	-9.44744	628.688	99.3527	119.963	495.03	260.685	52	3.95124	7.2111
4580	BLR	Europe	0	G	3.07215	1073.57	15.977	-4.52407	16.2573	-9.44744	628.688	99.3527	119.963	495.03	260.685	52	3.95124	7.2111
4646	BLR	Europe	0.0769231	T	3.07215	1073.57	15.977	-4.52407	16.2573	-9.44744	628.688	99.3527	119.963	495.03	260.685	52	3.95124	7.2111
456	BLR	Europe	0	C	3.07215	1073.57	15.977	-4.52407	16.2573	-9.44744	628.688	99.3527	119.963	495.03	260.685	52	3.95124	7.2111
4917	BLR	Europe	0	A	3.07215	1073.57	15.977	-4.52407	16.2573	-9.44744	628.688	99.3527	119.963	495.03	260.685	52	3.95124	7.2111
5046	BLR	Europe	0.0192308	G	3.07215	1073.57	15.977	-4.52407	16.2573	-9.44744	628.688	99.3527	119.963	495.03	260.685	52	3.95124	7.2111
5108	BLR	Europe	0.0576923	T	3.07215	1073.57	15.977	-4.52407	16.2573	-9.44744	628.688	99.3527	119.963	495.03	260.685	52	3.95124	7.2111
5153	BLR	Europe	0.0192308	A	3.07215	1073.57	15.977	-4.52407	16.2573	-9.44744	628.688	99.3527	119.963	495.03	260.685	52	3.95124	7.2111
499	BLR	Europe	0.0769231	G	3.07215	1073.57	15.977	-4.52407	16.2573	-9.44744	628.688	99.3527	119.963	495.03	260.685	52	3.95124	7.2111
508	BLR	Europe	0.134615	A	3.07215	1073.57	15.977	-4.52407	16.2573	-9.44744	628.688	99.3527	119.963	495.03	260.685	52	3.95124	7.2111
5351	BLR	Europe	0	A	3.07215	1073.57	15.977	-4.52407	16.2573	-9.44744	628.688	99.3527	119.963	495.03	260.685	52	3.95124	7.2111
5360	BLR	Europe	0.0192308	C	3.07215	1073.57	15.977	-4.52407	16.2573	-9.44744	628.688	99.3527	119.963	495.03	260.685	52	3.95124	7.2111
5375	BLR	Europe	0	C	3.07215	1073.57	15.977	-4.52407	16.2573	-9.44744	628.688	99.3527	119.963	495.03	260.685	52	3.95124	7.2111
5460	BLR	Europe	0.0576923	G	3.07215	1073.57	15.977	-4.52407	16.2573	-9.44744	628.688	99.3527	119.963	495.03	260.685	52	3.95124	7.2111
5585	BLR	Europe	0	G	3.07215	1073.57	15.977	-4.52407	16.2573	-9.44744	628.688	99.3527	119.963	495.03	260.685	52	3.95124	7.2111
5603	BLR	Europe	0	C	3.07215	1073.57	15.977	-4.52407	16.2573	-9.44744	628.688	99.3527	119.963	495.03	260.685	52	3.95124	7.2111
5913	BLR	Europe	0	G	3.07215	1073.57	15.977	-4.52407	16.2573	-9.44744	628.688	99.3527	119.963	495.03	260.685	52	3.95124	7.2111
5951	BLR	Europe	0	A	3.07215	1073.57	15.977	-4.52407	16.2573	-9.44744	628.688	99.3527	119.963	495.03	260.685	52	3.95124	7.2111
6023	BLR	Europe	0.0192308	G	3.07215	1073.57	15.977	-4.52407	16.2573	-9.44744	628.688	99.3527	119.963	495.03	260.685	52	3.95124	7.2111
6071	BLR	Europe	0.0192308	T	3.07215	1073.57	15.977	-4.52407	16.2573	-9.44744	628.688	99.3527	119.963	495.03	260.685	52	3.95124	7.2111
6077	BLR	Europe	0	C	3.07215	1073.57	15.977	-4.52407	16.2573	-9.44744	628.688	99.3527	119.963	495.03	260.685	52	3.95124	7.2111
6152	BLR	Europe	0.134615	T	3.07215	1073.57	15.977	-4.52407	16.2573	-9.44744	628.688	99.3527	119.963	495.03	260.685	52	3.95124	7.2111
6257	BLR	Europe	0	G	3.07215	1073.57	15.977	-4.52407	16.2573	-9.44744	628.688	99.3527	119.963	495.03	260.685	52	3.95124	7.2111
6392	BLR	Europe	0	T	3.07215	1073.57	15.977	-4.52407	16.2573	-9.44744	628.688	99.3527	119.963	495.03	260.685	52	3.95124	7.2111
6455	BLR	Europe	0	C	3.07215	1073.57	15.977	-4.52407	16.2573	-9.44744	628.688	99.3527	119.963	495.03	260.685	52	3.95124	7.2111
6671	BLR	Europe	0	T	3.07215	1073.57	15.977	-4.52407	16.2573	-9.44744	628.688	99.3527	119.963	495.03	260.685	52	3.95124	7.2111
6680	BLR	Europe	0	T	3.07215	1073.57	15.977	-4.52407	16.2573	-9.44744	628.688	99.3527	119.963	495.03	260.685	52	3.95124	7.2111
6734	BLR	Europe	0.0192308	G	3.07215	1073.57	15.977	-4.52407	16.2573	-9.44744	628.688	99.3527	119.963	495.03	260.685	52	3.95124	7.2111
6752	BLR	Europe	0	A	3.07215	1073.57	15.977	-4.52407	16.2573	-9.44744	628.688	99.3527	119.963	495.03	260.685	52	3.95124	7.2111
6755	BLR	Europe	0	G	3.07215	1073.57	15.977	-4.52407	16.2573	-9.44744	628.688	99.3527	119.963	495.03	260.685	52	3.95124	7.2111
6776	BLR	Europe	0	T	3.07215	1073.57	15.977	-4.52407	16.2573	-9.44744	628.688	99.3527	119.963	495.03	260.685	52	3.95124	7.2111
6815	BLR	Europe	0	T	3.07215	1073.57	15.977	-4.52407	16.2573	-9.44744	628.688	99.3527	119.963	495.03	260.685	52	3.95124	7.2111
7076	BLR	Europe	0	A	3.07215	1073.57	15.977	-4.52407	16.2573	-9.44744	628.688	99.3527	119.963	495.03	260.685	52	3.95124	7.2111
7146	BLR	Europe	0	A	3.07215	1073.57	15.977	-4.52407	16.2573	-9.44744	628.688	99.3527	119.963	495.03	260.685	52	3.95124	7.2111
7337	BLR	Europe	0	G	3.07215	1073.57	15.977	-4.52407	16.2573	-9.44744	628.688	99.3527	119.963	495.03	260.685	52	3.95124	7.2111
7389	BLR	Europe	0	T	3.07215	1073.57	15.977	-4.52407	16.2573	-9.44744	628.688	99.3527	119.963	495.03	260.685	52	3.95124	7.2111
7424	BLR	Europe	0	A	3.07215	1073.57	15.977	-4.52407	16.2573	-9.44744	628.688	99.3527	119.963	495.03	260.685	52	3.95124	7.2111
7600	BLR	Europe	0.0576923	G	3.07215	1073.57	15.977	-4.52407	16.2573	-9.44744	628.688	99.3527	119.963	495.03	260.685	52	3.95124	7.2111
7684	BLR	Europe	0	T	3.07215	1073.57	15.977	-4.52407	16.2573	-9.44744	628.688	99.3527	119.963	495.03	260.685	52	3.95124	7.2111
7771	BLR	Europe	0	A	3.07215	1073.57	15.977	-4.52407	16.2573	-9.44744	628.688	99.3527	119.963	495.03	260.685	52	3.95124	7.2111
7805	BLR	Europe	0	G	3.07215	1073.57	15.977	-4.52407	16.2573	-9.44744	628.688	99.3527	119.963	495.03	260.685	52	3.95124	7.2111
7853	BLR	Europe	0	G	3.07215	1073.57	15.977	-4.52407	16.2573	-9.44744	628.688	99.3527	119.963	495.03	260.685	52	3.95124	7.2111
750	BLR	Europe	1	A	3.07215	1073.57	15.977	-4.52407	16.2573	-9.44744	628.688	99.3527	119.963	495.03	260.685	52	3.95124	7.2111
8020	BLR	Europe	0	G	3.07215	1073.57	15.977	-4.52407	16.2573	-9.44744	628.688	99.3527	119.963	495.03	260.685	52	3.95124	7.2111
8027	BLR	Europe	0	G	3.07215	1073.57	15.977	-4.52407	16.2573	-9.44744	628.688	99.3527	119.963	495.03	260.685	52	3.95124	7.2111
8206	BLR	Europe	0	G	3.07215	1073.57	15.977	-4.52407	16.2573	-9.44744	628.688	99.3527	119.963	495.03	260.685	52	3.95124	7.2111
8251	BLR	Europe	0.0384615	G	3.07215	1073.57	15.977	-4.52407	16.2573	-9.44744	628.688	99.3527	119.963	495.03	260.685	52	3.95124	7.2111
8460	BLR	Europe	0	A	3.07215	1073.57	15.977	-4.52407	16.2573	-9.44744	628.688	99.3527	119.963	495.03	260.685	52	3.95124	7.2111
813	BLR	Europe	0	A	3.07215	1073.57	15.977	-4.52407	16.2573	-9.44744	628.688	99.3527	119.963	495.03	260.685	52	3.95124	7.2111
8572	BLR	Europe	0	G	3.07215	1073.57	15.977	-4.52407	16.2573	-9.44744	628.688	99.3527	119.963	495.03	260.685	52	3.95124	7.2111
8584	BLR	Europe	0.0576923	G	3.07215	1073.57	15.977	-4.52407	16.2573	-9.44744	628.688	99.3527	119.963	495.03	260.685	52	3.95124	7.2111
827	BLR	Europe	0.0192308	A	3.07215	1073.57	15.977	-4.52407	16.2573	-9.44744	628.688	99.3527	119.963	495.03	260.685	52	3.95124	7.2111
8655	BLR	Europe	0	C	3.07215	1073.57	15.977	-4.52407	16.2573	-9.44744	628.688	99.3527	119.963	495.03	260.685	52	3.95124	7.2111
8701	BLR	Europe	0.192308	A	3.07215	1073.57	15.977	-4.52407	16.2573	-9.44744	628.688	99.3527	119.963	495.03	260.685	52	3.95124	7.2111
8790	BLR	Europe	0	G	3.07215	1073.57	15.977	-4.52407	16.2573	-9.44744	628.688	99.3527	119.963	495.03	260.685	52	3.95124	7.2111
8877	BLR	Europe	0	T	3.07215	1073.57	15.977	-4.52407	16.2573	-9.44744	628.688	99.3527	119.963	495.03	260.685	52	3.95124	7.2111
9042	BLR	Europe	0	C	3.07215	1073.57	15.977	-4.52407	16.2573	-9.44744	628.688	99.3527	119.963	495.03	260.685	52	3.95124	7.2111
9053	BLR	Europe	0	G	3.07215	1073.57	15.977	-4.52407	16.2573	-9.44744	628.688	99.3527	119.963	495.03	260.685	52	3.95124	7.2111
9254	BLR	Europe	0	A	3.07215	1073.57	15.977	-4.52407	16.2573	-9.44744	628.688	99.3527	119.963	495.03	260.685	52	3.95124	7.2111
9347	BLR	Europe	0	A	3.07215	1073.57	15.977	-4.52407	16.2573	-9.44744	628.688	99.3527	119.963	495.03	260.685	52	3.95124	7.2111
9380	BLR	Europe	0	G	3.07215	1073.57	15.977	-4.52407	16.2573	-9.44744	628.688	99.3527	119.963	495.03	260.685	52	3.95124	7.2111
9438	BLR	Europe	0	G	3.07215	1073.57	15.977	-4.52407	16.2573	-9.44744	628.688	99.3527	119.963	495.03	260.685	52	3.95124	7.2111
9468	BLR	Europe	0	A	3.07215	1073.57	15.977	-4.52407	16.2573	-9.44744	628.688	99.3527	119.963	495.03	260.685	52	3.95124	7.2111
9656	BLR	Europe	0.0576923	T	3.07215	1073.57	15.977	-4.52407	16.2573	-9.44744	628.688	99.3527	119.963	495.03	260.685	52	3.95124	7.2111
9667	BLR	Europe	0.0192308	A	3.07215	1073.57	15.977	-4.52407	16.2573	-9.44744	628.688	99.3527	119.963	495.03	260.685	52	3.95124	7.2111
9932	BLR	Europe	0	G	3.07215	1073.57	15.977	-4.52407	16.2573	-9.44744	628.688	99.3527	119.963	495.03	260.685	52	3.95124	7.2111
9947	BRA	South America	0.00990099	G	23.212	138.493	23.2355	23.0074	24.8664	21.5806	1662.54	133.183	397.076	991.923	380.169	101	4.61512	10.0499
9950	BRA	South America	0.0891089	T	23.212	138.493	23.2355	23.0074	24.8664	21.5806	1662.54	133.183	397.076	991.923	380.169	101	4.61512	10.0499
10034	BRA	South America	0.00990099	T	23.212	138.493	23.2355	23.0074	24.8664	21.5806	1662.54	133.183	397.076	991.923	380.169	101	4.61512	10.0499
10084	BRA	South America	0.00990099	T	23.212	138.493	23.2355	23.0074	24.8664	21.5806	1662.54	133.183	397.076	991.923	380.169	101	4.61512	10.0499
980	BRA	South America	0	T	23.212	138.493	23.2355	23.0074	24.8664	21.5806	1662.54	133.183	397.076	991.923	380.169	101	4.61512	10.0499
10238	BRA	South America	0.00990099	T	23.212	138.493	23.2355	23.0074	24.8664	21.5806	1662.54	133.183	397.076	991.923	380.169	101	4.61512	10.0499
10321	BRA	South America	0.029703	T	23.212	138.493	23.2355	23.0074	24.8664	21.5806	1662.54	133.183	397.076	991.923	380.169	101	4.61512	10.0499
1018	BRA	South America	0.168317	G	23.212	138.493	23.2355	23.0074	24.8664	21.5806	1662.54	133.183	397.076	991.923	380.169	101	4.61512	10.0499
10609	BRA	South America	0	T	23.212	138.493	23.2355	23.0074	24.8664	21.5806	1662.54	133.183	397.076	991.923	380.169	101	4.61512	10.0499
10688	BRA	South America	0.049505	G	23.212	138.493	23.2355	23.0074	24.8664	21.5806	1662.54	133.183	397.076	991.923	380.169	101	4.61512	10.0499
10873	BRA	South America	0.584158	T	23.212	138.493	23.2355	23.0074	24.8664	21.5806	1662.54	133.183	397.076	991.923	380.169	101	4.61512	10.0499
10915	BRA	South America	0.00990099	T	23.212	138.493	23.2355	23.0074	24.8664	21.5806	1662.54	133.183	397.076	991.923	380.169	101	4.61512	10.0499
11143	BRA	South America	0.00990099	C	23.212	138.493	23.2355	23.0074	24.8664	21.5806	1662.54	133.183	397.076	991.923	380.169	101	4.61512	10.0499
11176	BRA	South America	0	G	23.212	138.493	23.2355	23.0074	24.8664	21.5806	1662.54	133.183	397.076	991.923	380.169	101	4.61512	10.0499
1107	BRA	South America	0	T	23.212	138.493	23.2355	23.0074	24.8664	21.5806	1662.54	133.183	397.076	991.923	380.169	101	4.61512	10.0499
11467	BRA	South America	0.049505	A	23.212	138.493	23.2355	23.0074	24.8664	21.5806	1662.54	133.183	397.076	991.923	380.169	101	4.61512	10.0499
11485	BRA	South America	0	T	23.212	138.493	23.2355	23.0074	24.8664	21.5806	1662.54	133.183	397.076	991.923	380.169	101	4.61512	10.0499
11674	BRA	South America	0.00990099	C	23.212	138.493	23.2355	23.0074	24.8664	21.5806	1662.54	133.183	397.076	991.923	380.169	101	4.61512	10.0499
11944	BRA	South America	0.108911	T	23.212	138.493	23.2355	23.0074	24.8664	21.5806	1662.54	133.183	397.076	991.923	380.169	101	4.61512	10.0499
11947	BRA	South America	0.00990099	A	23.212	138.493	23.2355	23.0074	24.8664	21.5806	1662.54	133.183	397.076	991.923	380.169	101	4.61512	10.0499
11969	BRA	South America	0	G	23.212	138.493	23.2355	23.0074	24.8664	21.5806	1662.54	133.183	397.076	991.923	380.169	101	4.61512	10.0499
12007	BRA	South America	0.118812	G	23.212	138.493	23.2355	23.0074	24.8664	21.5806	1662.54	133.183	397.076	991.923	380.169	101	4.61512	10.0499
12172	BRA	South America	0	A	23.212	138.493	23.2355	23.0074	24.8664	21.5806	1662.54	133.183	397.076	991.923	380.169	101	4.61512	10.0499
12235	BRA	South America	0	T	23.212	138.493	23.2355	23.0074	24.8664	21.5806	1662.54	133.183	397.076	991.923	380.169	101	4.61512	10.0499
12346	BRA	South America	0	C	23.212	138.493	23.2355	23.0074	24.8664	21.5806	1662.54	133.183	397.076	991.923	380.169	101	4.61512	10.0499
12358	BRA	South America	0.00990099	A	23.212	138.493	23.2355	23.0074	24.8664	21.5806	1662.54	133.183	397.076	991.923	380.169	101	4.61512	10.0499
12403	BRA	South America	0	C	23.212	138.493	23.2355	23.0074	24.8664	21.5806	1662.54	133.183	397.076	991.923	380.169	101	4.61512	10.0499
12406	BRA	South America	0	G	23.212	138.493	23.2355	23.0074	24.8664	21.5806	1662.54	133.183	397.076	991.923	380.169	101	4.61512	10.0499
12414	BRA	South America	0.00990099	T	23.212	138.493	23.2355	23.0074	24.8664	21.5806	1662.54	133.183	397.076	991.923	380.169	101	4.61512	10.0499
12618	BRA	South America	0.00990099	G	23.212	138.493	23.2355	23.0074	24.8664	21.5806	1662.54	133.183	397.076	991.923	380.169	101	4.61512	10.0499
12672	BRA	South America	0	A	23.212	138.493	23.2355	23.0074	24.8664	21.5806	1662.54	133.183	397.076	991.923	380.169	101	4.61512	10.0499
12720	BRA	South America	0.00990099	A	23.212	138.493	23.2355	23.0074	24.8664	21.5806	1662.54	133.183	397.076	991.923	380.169	101	4.61512	10.0499
12771	BRA	South America	0	G	23.212	138.493	23.2355	23.0074	24.8664	21.5806	1662.54	133.183	397.076	991.923	380.169	101	4.61512	10.0499
1243	BRA	South America	0.00990099	T	23.212	138.493	23.2355	23.0074	24.8664	21.5806	1662.54	133.183	397.076	991.923	380.169	101	4.61512	10.0499
12882	BRA	South America	0	C	23.212	138.493	23.2355	23.0074	24.8664	21.5806	1662.54	133.183	397.076	991.923	380.169	101	4.61512	10.0499
12940	BRA	South America	0	G	23.212	138.493	23.2355	23.0074	24.8664	21.5806	1662.54	133.183	397.076	991.923	380.169	101	4.61512	10.0499
13506	BRA	South America	0.049505	C	23.212	138.493	23.2355	23.0074	24.8664	21.5806	1662.54	133.183	397.076	991.923	380.169	101	4.61512	10.0499
13734	BRA	South America	0	T	23.212	138.493	23.2355	23.0074	24.8664	21.5806	1662.54	133.183	397.076	991.923	380.169	101	4.61512	10.0499
13743	BRA	South America	0.00990099	T	23.212	138.493	23.2355	23.0074	24.8664	21.5806	1662.54	133.183	397.076	991.923	380.169	101	4.61512	10.0499
13759	BRA	South America	0.00990099	G	23.212	138.493	23.2355	23.0074	24.8664	21.5806	1662.54	133.183	397.076	991.923	380.169	101	4.61512	10.0499
13886	BRA	South America	0	T	23.212	138.493	23.2355	23.0074	24.8664	21.5806	1662.54	133.183	397.076	991.923	380.169	101	4.61512	10.0499
14007	BRA	South America	0	A	23.212	138.493	23.2355	23.0074	24.8664	21.5806	1662.54	133.183	397.076	991.923	380.169	101	4.61512	10.0499
14025	BRA	South America	0	T	23.212	138.493	23.2355	23.0074	24.8664	21.5806	1662.54	133.183	397.076	991.923	380.169	101	4.61512	10.0499
14110	BRA	South America	0	T	23.212	138.493	23.2355	23.0074	24.8664	21.5806	1662.54	133.183	397.076	991.923	380.169	101	4.61512	10.0499
14152	BRA	South America	0.019802	A	23.212	138.493	23.2355	23.0074	24.8664	21.5806	1662.54	133.183	397.076	991.923	380.169	101	4.61512	10.0499
14212	BRA	South America	0.0792079	T	23.212	138.493	23.2355	23.0074	24.8664	21.5806	1662.54	133.183	397.076	991.923	380.169	101	4.61512	10.0499
14233	BRA	South America	0.00990099	A	23.212	138.493	23.2355	23.0074	24.8664	21.5806	1662.54	133.183	397.076	991.923	380.169	101	4.61512	10.0499
14284	BRA	South America	0	C	23.212	138.493	23.2355	23.0074	24.8664	21.5806	1662.54	133.183	397.076	991.923	380.169	101	4.61512	10.0499
14305	BRA	South America	0	G	23.212	138.493	23.2355	23.0074	24.8664	21.5806	1662.54	133.183	397.076	991.923	380.169	101	4.61512	10.0499
14569	BRA	South America	0.00990099	G	23.212	138.493	23.2355	23.0074	24.8664	21.5806	1662.54	133.183	397.076	991.923	380.169	101	4.61512	10.0499
14587	BRA	South America	0	A	23.212	138.493	23.2355	23.0074	24.8664	21.5806	1662.54	133.183	397.076	991.923	380.169	101	4.61512	10.0499
14793	BRA	South America	0.00990099	A	23.212	138.493	23.2355	23.0074	24.8664	21.5806	1662.54	133.183	397.076	991.923	380.169	101	4.61512	10.0499
15110	BRA	South America	0	G	23.212	138.493	23.2355	23.0074	24.8664	21.5806	1662.54	133.183	397.076	991.923	380.169	101	4.61512	10.0499
15218	BRA	South America	0.00990099	A	23.212	138.493	23.2355	23.0074	24.8664	21.5806	1662.54	133.183	397.076	991.923	380.169	101	4.61512	10.0499
15301	BRA	South America	0.534653	G	23.212	138.493	23.2355	23.0074	24.8664	21.5806	1662.54	133.183	397.076	991.923	380.169	101	4.61512	10.0499
15323	BRA	South America	0.00990099	G	23.212	138.493	23.2355	23.0074	24.8664	21.5806	1662.54	133.183	397.076	991.923	380.169	101	4.61512	10.0499
15326	BRA	South America	1	A	23.212	138.493	23.2355	23.0074	24.8664	21.5806	1662.54	133.183	397.076	991.923	380.169	101	4.61512	10.0499
150	BRA	South America	0.15625	C	23.212	138.493	23.2355	23.0074	24.8664	21.5806	1662.54	133.183	397.076	991.923	380.169	101	4.61512	10.0499
15346	BRA	South America	0	G	23.212	138.493	23.2355	23.0074	24.8664	21.5806	1662.54	133.183	397.076	991.923	380.169	101	4.61512	10.0499
15431	BRA	South America	0	G	23.212	138.493	23.2355	23.0074	24.8664	21.5806	1662.54	133.183	397.076	991.923	380.169	101	4.61512	10.0499
15440	BRA	South America	0	T	23.212	138.493	23.2355	23.0074	24.8664	21.5806	1662.54	133.183	397.076	991.923	380.169	101	4.61512	10.0499
15454	BRA	South America	0.029703	T	23.212	138.493	23.2355	23.0074	24.8664	21.5806	1662.54	133.183	397.076	991.923	380.169	101	4.61512	10.0499
15466	BRA	South America	0	G	23.212	138.493	23.2355	23.0074	24.8664	21.5806	1662.54	133.183	397.076	991.923	380.169	101	4.61512	10.0499
15497	BRA	South America	0	G	23.212	138.493	23.2355	23.0074	24.8664	21.5806	1662.54	133.183	397.076	991.923	380.169	101	4.61512	10.0499
152	BRA	South America	0.302083	T	23.212	138.493	23.2355	23.0074	24.8664	21.5806	1662.54	133.183	397.076	991.923	380.169	101	4.61512	10.0499
15607	BRA	South America	0.00990099	A	23.212	138.493	23.2355	23.0074	24.8664	21.5806	1662.54	133.183	397.076	991.923	380.169	101	4.61512	10.0499
153	BRA	South America	0.125	A	23.212	138.493	23.2355	23.0074	24.8664	21.5806	1662.54	133.183	397.076	991.923	380.169	101	4.61512	10.0499
15670	BRA	South America	0.019802	T	23.212	138.493	23.2355	23.0074	24.8664	21.5806	1662.54	133.183	397.076	991.923	380.169	101	4.61512	10.0499
15758	BRA	South America	0	A	23.212	138.493	23.2355	23.0074	24.8664	21.5806	1662.54	133.183	397.076	991.923	380.169	101	4.61512	10.0499
15784	BRA	South America	0.108911	T	23.212	138.493	23.2355	23.0074	24.8664	21.5806	1662.54	133.183	397.076	991.923	380.169	101	4.61512	10.0499
15904	BRA	South America	0.019802	C	23.212	138.493	23.2355	23.0074	24.8664	21.5806	1662.54	133.183	397.076	991.923	380.169	101	4.61512	10.0499
15924	BRA	South America	0.029703	A	23.212	138.493	23.2355	23.0074	24.8664	21.5806	1662.54	133.183	397.076	991.923	380.169	101	4.61512	10.0499
15942	BRA	South America	0.019802	T	23.212	138.493	23.2355	23.0074	24.8664	21.5806	1662.54	133.183	397.076	991.923	380.169	101	4.61512	10.0499
16086	BRA	South America	0.03125	T	23.212	138.493	23.2355	23.0074	24.8664	21.5806	1662.54	133.183	397.076	991.923	380.169	101	4.61512	10.0499
16126	BRA	South America	0.09375	T	23.212	138.493	23.2355	23.0074	24.8664	21.5806	1662.54	133.183	397.076	991.923	380.169	101	4.61512	10.0499
16136	BRA	South America	0	T	23.212	138.493	23.2355	23.0074	24.8664	21.5806	1662.54	133.183	397.076	991.923	380.169	101	4.61512	10.0499
16140	BRA	South America	0	T	23.212	138.493	23.2355	23.0074	24.8664	21.5806	1662.54	133.183	397.076	991.923	380.169	101	4.61512	10.0499
16145	BRA	South America	0.0520833	G	23.212	138.493	23.2355	23.0074	24.8664	21.5806	1662.54	133.183	397.076	991.923	380.169	101	4.61512	10.0499
16153	BRA	South America	0	G	23.212	138.493	23.2355	23.0074	24.8664	21.5806	1662.54	133.183	397.076	991.923	380.169	101	4.61512	10.0499
16167	BRA	South America	0	C	23.212	138.493	23.2355	23.0074	24.8664	21.5806	1662.54	133.183	397.076	991.923	380.169	101	4.61512	10.0499
16185	BRA	South America	0	C	23.212	138.493	23.2355	23.0074	24.8664	21.5806	1662.54	133.183	397.076	991.923	380.169	101	4.61512	10.0499
16213	BRA	South America	0.0104167	G	23.212	138.493	23.2355	23.0074	24.8664	21.5806	1662.54	133.183	397.076	991.923	380.169	101	4.61512	10.0499
16223	BRA	South America	0.71875	C	23.212	138.493	23.2355	23.0074	24.8664	21.5806	1662.54	133.183	397.076	991.923	380.169	101	4.61512	10.0499
16271	BRA	South America	0	T	23.212	138.493	23.2355	23.0074	24.8664	21.5806	1662.54	133.183	397.076	991.923	380.169	101	4.61512	10.0499
16274	BRA	South America	0.0104167	G	23.212	138.493	23.2355	23.0074	24.8664	21.5806	1662.54	133.183	397.076	991.923	380.169	101	4.61512	10.0499
16278	BRA	South America	0.177083	C	23.212	138.493	23.2355	23.0074	24.8664	21.5806	1662.54	133.183	397.076	991.923	380.169	101	4.61512	10.0499
16295	BRA	South America	0.0104167	C	23.212	138.493	23.2355	23.0074	24.8664	21.5806	1662.54	133.183	397.076	991.923	380.169	101	4.61512	10.0499
16296	BRA	South America	0	C	23.212	138.493	23.2355	23.0074	24.8664	21.5806	1662.54	133.183	397.076	991.923	380.169	101	4.61512	10.0499
16297	BRA	South America	0	T	23.212	138.493	23.2355	23.0074	24.8664	21.5806	1662.54	133.183	397.076	991.923	380.169	101	4.61512	10.0499
16299	BRA	South America	0	A	23.212	138.493	23.2355	23.0074	24.8664	21.5806	1662.54	133.183	397.076	991.923	380.169	101	4.61512	10.0499
16319	BRA	South America	0.135417	G	23.212	138.493	23.2355	23.0074	24.8664	21.5806	1662.54	133.183	397.076	991.923	380.169	101	4.61512	10.0499
16344	BRA	South America	0.0104167	C	23.212	138.493	23.2355	23.0074	24.8664	21.5806	1662.54	133.183	397.076	991.923	380.169	101	4.61512	10.0499
16356	BRA	South America	0.03125	T	23.212	138.493	23.2355	23.0074	24.8664	21.5806	1662.54	133.183	397.076	991.923	380.169	101	4.61512	10.0499
16368	BRA	South America	0.0104167	T	23.212	138.493	23.2355	23.0074	24.8664	21.5806	1662.54	133.183	397.076	991.923	380.169	101	4.61512	10.0499
16391	BRA	South America	0.0104167	G	23.212	138.493	23.2355	23.0074	24.8664	21.5806	1662.54	133.183	397.076	991.923	380.169	101	4.61512	10.0499
16482	BRA	South America	0	A	23.212	138.493	23.2355	23.0074	24.8664	21.5806	1662.54	133.183	397.076	991.923	380.169	101	4.61512	10.0499
16519	BRA	South America	0.583333	T	23.212	138.493	23.2355	23.0074	24.8664	21.5806	1662.54	133.183	397.076	991.923	380.169	101	4.61512	10.0499
1700	BRA	South America	0	T	23.212	138.493	23.2355	23.0074	24.8664	21.5806	1662.54	133.183	397.076	991.923	380.169	101	4.61512	10.0499
1719	BRA	South America	0.039604	G	23.212	138.493	23.2355	23.0074	24.8664	21.5806	1662.54	133.183	397.076	991.923	380.169	101	4.61512	10.0499
1811	BRA	South America	0.029703	A	23.212	138.493	23.2355	23.0074	24.8664	21.5806	1662.54	133.183	397.076	991.923	380.169	101	4.61512	10.0499
182	BRA	South America	0.0625	C	23.212	138.493	23.2355	23.0074	24.8664	21.5806	1662.54	133.183	397.076	991.923	380.169	101	4.61512	10.0499
189	BRA	South America	0.0543478	A	23.212	138.493	23.2355	23.0074	24.8664	21.5806	1662.54	133.183	397.076	991.923	380.169	101	4.61512	10.0499
198	BRA	South America	0.0520833	C	23.212	138.493	23.2355	23.0074	24.8664	21.5806	1662.54	133.183	397.076	991.923	380.169	101	4.61512	10.0499
199	BRA	South America	0.0208333	T	23.212	138.493	23.2355	23.0074	24.8664	21.5806	1662.54	133.183	397.076	991.923	380.169	101	4.61512	10.0499
200	BRA	South America	0.0625	A	23.212	138.493	23.2355	23.0074	24.8664	21.5806	1662.54	133.183	397.076	991.923	380.169	101	4.61512	10.0499
207	BRA	South America	0.0416667	G	23.212	138.493	23.2355	23.0074	24.8664	21.5806	1662.54	133.183	397.076	991.923	380.169	101	4.61512	10.0499
2259	BRA	South America	0.00990099	C	23.212	138.493	23.2355	23.0074	24.8664	21.5806	1662.54	133.183	397.076	991.923	380.169	101	4.61512	10.0499
235	BRA	South America	0.125	A	23.212	138.493	23.2355	23.0074	24.8664	21.5806	1662.54	133.183	397.076	991.923	380.169	101	4.61512	10.0499
239	BRA	South America	0	T	23.212	138.493	23.2355	23.0074	24.8664	21.5806	1662.54	133.183	397.076	991.923	380.169	101	4.61512	10.0499
2416	BRA	South America	0.108911	T	23.212	138.493	23.2355	23.0074	24.8664	21.5806	1662.54	133.183	397.076	991.923	380.169	101	4.61512	10.0499
248	BRA	South America	0.247525	A	23.212	138.493	23.2355	23.0074	24.8664	21.5806	1662.54	133.183	397.076	991.923	380.169	101	4.61512	10.0499
250	BRA	South America	0.0104167	T	23.212	138.493	23.2355	23.0074	24.8664	21.5806	1662.54	133.183	397.076	991.923	380.169	101	4.61512	10.0499
2758	BRA	South America	0.049505	G	23.212	138.493	23.2355	23.0074	24.8664	21.5806	1662.54	133.183	397.076	991.923	380.169	101	4.61512	10.0499
279	BRA	South America	0	T	23.212	138.493	23.2355	23.0074	24.8664	21.5806	1662.54	133.183	397.076	991.923	380.169	101	4.61512	10.0499
3010	BRA	South America	0.19802	G	23.212	138.493	23.2355	23.0074	24.8664	21.5806	1662.54	133.183	397.076	991.923	380.169	101	4.61512	10.0499
3027	BRA	South America	0	T	23.212	138.493	23.2355	23.0074	24.8664	21.5806	1662.54	133.183	397.076	991.923	380.169	101	4.61512	10.0499
310	BRA	South America	0.552083	T	23.212	138.493	23.2355	23.0074	24.8664	21.5806	1662.54	133.183	397.076	991.923	380.169	101	4.61512	10.0499
3316	BRA	South America	0.019802	G	23.212	138.493	23.2355	23.0074	24.8664	21.5806	1662.54	133.183	397.076	991.923	380.169	101	4.61512	10.0499
3348	BRA	South America	0	A	23.212	138.493	23.2355	23.0074	24.8664	21.5806	1662.54	133.183	397.076	991.923	380.169	101	4.61512	10.0499
3394	BRA	South America	0.00990099	T	23.212	138.493	23.2355	23.0074	24.8664	21.5806	1662.54	133.183	397.076	991.923	380.169	101	4.61512	10.0499
3396	BRA	South America	0.049505	T	23.212	138.493	23.2355	23.0074	24.8664	21.5806	1662.54	133.183	397.076	991.923	380.169	101	4.61512	10.0499
3447	BRA	South America	0.00990099	A	23.212	138.493	23.2355	23.0074	24.8664	21.5806	1662.54	133.183	397.076	991.923	380.169	101	4.61512	10.0499
3591	BRA	South America	0	G	23.212	138.493	23.2355	23.0074	24.8664	21.5806	1662.54	133.183	397.076	991.923	380.169	101	4.61512	10.0499
3618	BRA	South America	0	T	23.212	138.493	23.2355	23.0074	24.8664	21.5806	1662.54	133.183	397.076	991.923	380.169	101	4.61512	10.0499
3693	BRA	South America	0.00990099	G	23.212	138.493	23.2355	23.0074	24.8664	21.5806	1662.54	133.183	397.076	991.923	380.169	101	4.61512	10.0499
3705	BRA	South America	0.00990099	G	23.212	138.493	23.2355	23.0074	24.8664	21.5806	1662.54	133.183	397.076	991.923	380.169	101	4.61512	10.0499
3741	BRA	South America	0	C	23.212	138.493	23.2355	23.0074	24.8664	21.5806	1662.54	133.183	397.076	991.923	380.169	101	4.61512	10.0499
3915	BRA	South America	0	G	23.212	138.493	23.2355	23.0074	24.8664	21.5806	1662.54	133.183	397.076	991.923	380.169	101	4.61512	10.0499
3918	BRA	South America	0.049505	G	23.212	138.493	23.2355	23.0074	24.8664	21.5806	1662.54	133.183	397.076	991.923	380.169	101	4.61512	10.0499
3970	BRA	South America	0	C	23.212	138.493	23.2355	23.0074	24.8664	21.5806	1662.54	133.183	397.076	991.923	380.169	101	4.61512	10.0499
4025	BRA	South America	0.00990099	C	23.212	138.493	23.2355	23.0074	24.8664	21.5806	1662.54	133.183	397.076	991.923	380.169	101	4.61512	10.0499
4048	BRA	South America	0	G	23.212	138.493	23.2355	23.0074	24.8664	21.5806	1662.54	133.183	397.076	991.923	380.169	101	4.61512	10.0499
4117	BRA	South America	0	T	23.212	138.493	23.2355	23.0074	24.8664	21.5806	1662.54	133.183	397.076	991.923	380.169	101	4.61512	10.0499
4164	BRA	South America	0	A	23.212	138.493	23.2355	23.0074	24.8664	21.5806	1662.54	133.183	397.076	991.923	380.169	101	4.61512	10.0499
4218	BRA	South America	0.029703	T	23.212	138.493	23.2355	23.0074	24.8664	21.5806	1662.54	133.183	397.076	991.923	380.169	101	4.61512	10.0499
4248	BRA	South America	0.118812	T	23.212	138.493	23.2355	23.0074	24.8664	21.5806	1662.54	133.183	397.076	991.923	380.169	101	4.61512	10.0499
4312	BRA	South America	0	C	23.212	138.493	23.2355	23.0074	24.8664	21.5806	1662.54	133.183	397.076	991.923	380.169	101	4.61512	10.0499
4491	BRA	South America	0	G	23.212	138.493	23.2355	23.0074	24.8664	21.5806	1662.54	133.183	397.076	991.923	380.169	101	4.61512	10.0499
4580	BRA	South America	0.00990099	G	23.212	138.493	23.2355	23.0074	24.8664	21.5806	1662.54	133.183	397.076	991.923	380.169	101	4.61512	10.0499
4646	BRA	South America	0	T	23.212	138.493	23.2355	23.0074	24.8664	21.5806	1662.54	133.183	397.076	991.923	380.169	101	4.61512	10.0499
456	BRA	South America	0	C	23.212	138.493	23.2355	23.0074	24.8664	21.5806	1662.54	133.183	397.076	991.923	380.169	101	4.61512	10.0499
4917	BRA	South America	0.00990099	A	23.212	138.493	23.2355	23.0074	24.8664	21.5806	1662.54	133.183	397.076	991.923	380.169	101	4.61512	10.0499
5046	BRA	South America	0.019802	G	23.212	138.493	23.2355	23.0074	24.8664	21.5806	1662.54	133.183	397.076	991.923	380.169	101	4.61512	10.0499
5108	BRA	South America	0	T	23.212	138.493	23.2355	23.0074	24.8664	21.5806	1662.54	133.183	397.076	991.923	380.169	101	4.61512	10.0499
5153	BRA	South America	0	A	23.212	138.493	23.2355	23.0074	24.8664	21.5806	1662.54	133.183	397.076	991.923	380.169	101	4.61512	10.0499
499	BRA	South America	0.0792079	G	23.212	138.493	23.2355	23.0074	24.8664	21.5806	1662.54	133.183	397.076	991.923	380.169	101	4.61512	10.0499
508	BRA	South America	0.00990099	A	23.212	138.493	23.2355	23.0074	24.8664	21.5806	1662.54	133.183	397.076	991.923	380.169	101	4.61512	10.0499
5351	BRA	South America	0	A	23.212	138.493	23.2355	23.0074	24.8664	21.5806	1662.54	133.183	397.076	991.923	380.169	101	4.61512	10.0499
5360	BRA	South America	0	C	23.212	138.493	23.2355	23.0074	24.8664	21.5806	1662.54	133.183	397.076	991.923	380.169	101	4.61512	10.0499
5375	BRA	South America	0	C	23.212	138.493	23.2355	23.0074	24.8664	21.5806	1662.54	133.183	397.076	991.923	380.169	101	4.61512	10.0499
5460	BRA	South America	0.019802	G	23.212	138.493	23.2355	23.0074	24.8664	21.5806	1662.54	133.183	397.076	991.923	380.169	101	4.61512	10.0499
5585	BRA	South America	0.00990099	G	23.212	138.493	23.2355	23.0074	24.8664	21.5806	1662.54	133.183	397.076	991.923	380.169	101	4.61512	10.0499
5603	BRA	South America	0	C	23.212	138.493	23.2355	23.0074	24.8664	21.5806	1662.54	133.183	397.076	991.923	380.169	101	4.61512	10.0499
5913	BRA	South America	0	G	23.212	138.493	23.2355	23.0074	24.8664	21.5806	1662.54	133.183	397.076	991.923	380.169	101	4.61512	10.0499
5951	BRA	South America	0.039604	A	23.212	138.493	23.2355	23.0074	24.8664	21.5806	1662.54	133.183	397.076	991.923	380.169	101	4.61512	10.0499
6023	BRA	South America	0	G	23.212	138.493	23.2355	23.0074	24.8664	21.5806	1662.54	133.183	397.076	991.923	380.169	101	4.61512	10.0499
6071	BRA	South America	0.039604	T	23.212	138.493	23.2355	23.0074	24.8664	21.5806	1662.54	133.183	397.076	991.923	380.169	101	4.61512	10.0499
6077	BRA	South America	0	C	23.212	138.493	23.2355	23.0074	24.8664	21.5806	1662.54	133.183	397.076	991.923	380.169	101	4.61512	10.0499
6152	BRA	South America	0.00990099	T	23.212	138.493	23.2355	23.0074	24.8664	21.5806	1662.54	133.183	397.076	991.923	380.169	101	4.61512	10.0499
6257	BRA	South America	0	G	23.212	138.493	23.2355	23.0074	24.8664	21.5806	1662.54	133.183	397.076	991.923	380.169	101	4.61512	10.0499
6392	BRA	South America	0.00990099	T	23.212	138.493	23.2355	23.0074	24.8664	21.5806	1662.54	133.183	397.076	991.923	380.169	101	4.61512	10.0499
6455	BRA	South America	0.00990099	C	23.212	138.493	23.2355	23.0074	24.8664	21.5806	1662.54	133.183	397.076	991.923	380.169	101	4.61512	10.0499
6671	BRA	South America	0.00990099	T	23.212	138.493	23.2355	23.0074	24.8664	21.5806	1662.54	133.183	397.076	991.923	380.169	101	4.61512	10.0499
6680	BRA	South America	0	T	23.212	138.493	23.2355	23.0074	24.8664	21.5806	1662.54	133.183	397.076	991.923	380.169	101	4.61512	10.0499
6734	BRA	South America	0.00990099	G	23.212	138.493	23.2355	23.0074	24.8664	21.5806	1662.54	133.183	397.076	991.923	380.169	101	4.61512	10.0499
6752	BRA	South America	0	A	23.212	138.493	23.2355	23.0074	24.8664	21.5806	1662.54	133.183	397.076	991.923	380.169	101	4.61512	10.0499
6755	BRA	South America	0.00990099	G	23.212	138.493	23.2355	23.0074	24.8664	21.5806	1662.54	133.183	397.076	991.923	380.169	101	4.61512	10.0499
6776	BRA	South America	0.019802	T	23.212	138.493	23.2355	23.0074	24.8664	21.5806	1662.54	133.183	397.076	991.923	380.169	101	4.61512	10.0499
6815	BRA	South America	0	T	23.212	138.493	23.2355	23.0074	24.8664	21.5806	1662.54	133.183	397.076	991.923	380.169	101	4.61512	10.0499
7076	BRA	South America	0.019802	A	23.212	138.493	23.2355	23.0074	24.8664	21.5806	1662.54	133.183	397.076	991.923	380.169	101	4.61512	10.0499
7146	BRA	South America	0.049505	A	23.212	138.493	23.2355	23.0074	24.8664	21.5806	1662.54	133.183	397.076	991.923	380.169	101	4.61512	10.0499
7337	BRA	South America	0.019802	G	23.212	138.493	23.2355	23.0074	24.8664	21.5806	1662.54	133.183	397.076	991.923	380.169	101	4.61512	10.0499
7389	BRA	South America	0.049505	T	23.212	138.493	23.2355	23.0074	24.8664	21.5806	1662.54	133.183	397.076	991.923	380.169	101	4.61512	10.0499
7424	BRA	South America	0	A	23.212	138.493	23.2355	23.0074	24.8664	21.5806	1662.54	133.183	397.076	991.923	380.169	101	4.61512	10.0499
7600	BRA	South America	0	G	23.212	138.493	23.2355	23.0074	24.8664	21.5806	1662.54	133.183	397.076	991.923	380.169	101	4.61512	10.0499
7684	BRA	South America	0	T	23.212	138.493	23.2355	23.0074	24.8664	21.5806	1662.54	133.183	397.076	991.923	380.169	101	4.61512	10.0499
7771	BRA	South America	0.108911	A	23.212	138.493	23.2355	23.0074	24.8664	21.5806	1662.54	133.183	397.076	991.923	380.169	101	4.61512	10.0499
7805	BRA	South America	0.00990099	G	23.212	138.493	23.2355	23.0074	24.8664	21.5806	1662.54	133.183	397.076	991.923	380.169	101	4.61512	10.0499
7853	BRA	South America	0.019802	G	23.212	138.493	23.2355	23.0074	24.8664	21.5806	1662.54	133.183	397.076	991.923	380.169	101	4.61512	10.0499
750	BRA	South America	0.990099	A	23.212	138.493	23.2355	23.0074	24.8664	21.5806	1662.54	133.183	397.076	991.923	380.169	101	4.61512	10.0499
8020	BRA	South America	0	G	23.212	138.493	23.2355	23.0074	24.8664	21.5806	1662.54	133.183	397.076	991.923	380.169	101	4.61512	10.0499
8027	BRA	South America	0.158416	G	23.212	138.493	23.2355	23.0074	24.8664	21.5806	1662.54	133.183	397.076	991.923	380.169	101	4.61512	10.0499
8206	BRA	South America	0.108911	G	23.212	138.493	23.2355	23.0074	24.8664	21.5806	1662.54	133.183	397.076	991.923	380.169	101	4.61512	10.0499
8251	BRA	South America	0.029703	G	23.212	138.493	23.2355	23.0074	24.8664	21.5806	1662.54	133.183	397.076	991.923	380.169	101	4.61512	10.0499
8460	BRA	South America	0.00990099	A	23.212	138.493	23.2355	23.0074	24.8664	21.5806	1662.54	133.183	397.076	991.923	380.169	101	4.61512	10.0499
813	BRA	South America	0	A	23.212	138.493	23.2355	23.0074	24.8664	21.5806	1662.54	133.183	397.076	991.923	380.169	101	4.61512	10.0499
8572	BRA	South America	0	G	23.212	138.493	23.2355	23.0074	24.8664	21.5806	1662.54	133.183	397.076	991.923	380.169	101	4.61512	10.0499
8584	BRA	South America	0.19802	G	23.212	138.493	23.2355	23.0074	24.8664	21.5806	1662.54	133.183	397.076	991.923	380.169	101	4.61512	10.0499
827	BRA	South America	0.0594059	A	23.212	138.493	23.2355	23.0074	24.8664	21.5806	1662.54	133.183	397.076	991.923	380.169	101	4.61512	10.0499
8655	BRA	South America	0.049505	C	23.212	138.493	23.2355	23.0074	24.8664	21.5806	1662.54	133.183	397.076	991.923	380.169	101	4.61512	10.0499
8701	BRA	South America	0.584158	A	23.212	138.493	23.2355	23.0074	24.8664	21.5806	1662.54	133.183	397.076	991.923	380.169	101	4.61512	10.0499
8790	BRA	South America	0.019802	G	23.212	138.493	23.2355	23.0074	24.8664	21.5806	1662.54	133.183	397.076	991.923	380.169	101	4.61512	10.0499
8877	BRA	South America	0.00990099	T	23.212	138.493	23.2355	23.0074	24.8664	21.5806	1662.54	133.183	397.076	991.923	380.169	101	4.61512	10.0499
9042	BRA	South America	0	C	23.212	138.493	23.2355	23.0074	24.8664	21.5806	1662.54	133.183	397.076	991.923	380.169	101	4.61512	10.0499
9053	BRA	South America	0.00990099	G	23.212	138.493	23.2355	23.0074	24.8664	21.5806	1662.54	133.183	397.076	991.923	380.169	101	4.61512	10.0499
9254	BRA	South America	0	A	23.212	138.493	23.2355	23.0074	24.8664	21.5806	1662.54	133.183	397.076	991.923	380.169	101	4.61512	10.0499
9347	BRA	South America	0	A	23.212	138.493	23.2355	23.0074	24.8664	21.5806	1662.54	133.183	397.076	991.923	380.169	101	4.61512	10.0499
9380	BRA	South America	0	G	23.212	138.493	23.2355	23.0074	24.8664	21.5806	1662.54	133.183	397.076	991.923	380.169	101	4.61512	10.0499
9438	BRA	South America	0	G	23.212	138.493	23.2355	23.0074	24.8664	21.5806	1662.54	133.183	397.076	991.923	380.169	101	4.61512	10.0499
9468	BRA	South America	0	A	23.212	138.493	23.2355	23.0074	24.8664	21.5806	1662.54	133.183	397.076	991.923	380.169	101	4.61512	10.0499
9656	BRA	South America	0.00990099	T	23.212	138.493	23.2355	23.0074	24.8664	21.5806	1662.54	133.183	397.076	991.923	380.169	101	4.61512	10.0499
9667	BRA	South America	0.00990099	A	23.212	138.493	23.2355	23.0074	24.8664	21.5806	1662.54	133.183	397.076	991.923	380.169	101	4.61512	10.0499
9932	BRA	South America	0	G	23.212	138.493	23.2355	23.0074	24.8664	21.5806	1662.54	133.183	397.076	991.923	380.169	101	4.61512	10.0499
9947	BWA	Africa	0	G	19.6728	495.597	23.0189	13.7847	24.6799	12.8651	323.153	10.178	16.8985	296.282	107.209	210	5.34711	14.4914
9950	BWA	Africa	0.047619	T	19.6728	495.597	23.0189	13.7847	24.6799	12.8651	323.153	10.178	16.8985	296.282	107.209	210	5.34711	14.4914
10034	BWA	Africa	0	T	19.6728	495.597	23.0189	13.7847	24.6799	12.8651	323.153	10.178	16.8985	296.282	107.209	210	5.34711	14.4914
10084	BWA	Africa	0.0714286	T	19.6728	495.597	23.0189	13.7847	24.6799	12.8651	323.153	10.178	16.8985	296.282	107.209	210	5.34711	14.4914
980	BWA	Africa	0.0142857	T	19.6728	495.597	23.0189	13.7847	24.6799	12.8651	323.153	10.178	16.8985	296.282	107.209	210	5.34711	14.4914
10238	BWA	Africa	0	T	19.6728	495.597	23.0189	13.7847	24.6799	12.8651	323.153	10.178	16.8985	296.282	107.209	210	5.34711	14.4914
10321	BWA	Africa	0	T	19.6728	495.597	23.0189	13.7847	24.6799	12.8651	323.153	10.178	16.8985	296.282	107.209	210	5.34711	14.4914
1018	BWA	Africa	1	G	19.6728	495.597	23.0189	13.7847	24.6799	12.8651	323.153	10.178	16.8985	296.282	107.209	210	5.34711	14.4914
10609	BWA	Africa	0	T	19.6728	495.597	23.0189	13.7847	24.6799	12.8651	323.153	10.178	16.8985	296.282	107.209	210	5.34711	14.4914
10688	BWA	Africa	1	G	19.6728	495.597	23.0189	13.7847	24.6799	12.8651	323.153	10.178	16.8985	296.282	107.209	210	5.34711	14.4914
10873	BWA	Africa	1	T	19.6728	495.597	23.0189	13.7847	24.6799	12.8651	323.153	10.178	16.8985	296.282	107.209	210	5.34711	14.4914
10915	BWA	Africa	1	T	19.6728	495.597	23.0189	13.7847	24.6799	12.8651	323.153	10.178	16.8985	296.282	107.209	210	5.34711	14.4914
11143	BWA	Africa	0	C	19.6728	495.597	23.0189	13.7847	24.6799	12.8651	323.153	10.178	16.8985	296.282	107.209	210	5.34711	14.4914
11176	BWA	Africa	0.00952381	G	19.6728	495.597	23.0189	13.7847	24.6799	12.8651	323.153	10.178	16.8985	296.282	107.209	210	5.34711	14.4914
1107	BWA	Africa	0	T	19.6728	495.597	23.0189	13.7847	24.6799	12.8651	323.153	10.178	16.8985	296.282	107.209	210	5.34711	14.4914
11467	BWA	Africa	0	A	19.6728	495.597	23.0189	13.7847	24.6799	12.8651	323.153	10.178	16.8985	296.282	107.209	210	5.34711	14.4914
11485	BWA	Africa	0	T	19.6728	495.597	23.0189	13.7847	24.6799	12.8651	323.153	10.178	16.8985	296.282	107.209	210	5.34711	14.4914
11674	BWA	Africa	0	C	19.6728	495.597	23.0189	13.7847	24.6799	12.8651	323.153	10.178	16.8985	296.282	107.209	210	5.34711	14.4914
11944	BWA	Africa	0	T	19.6728	495.597	23.0189	13.7847	24.6799	12.8651	323.153	10.178	16.8985	296.282	107.209	210	5.34711	14.4914
11947	BWA	Africa	0	A	19.6728	495.597	23.0189	13.7847	24.6799	12.8651	323.153	10.178	16.8985	296.282	107.209	210	5.34711	14.4914
11969	BWA	Africa	0	G	19.6728	495.597	23.0189	13.7847	24.6799	12.8651	323.153	10.178	16.8985	296.282	107.209	210	5.34711	14.4914
12007	BWA	Africa	1	G	19.6728	495.597	23.0189	13.7847	24.6799	12.8651	323.153	10.178	16.8985	296.282	107.209	210	5.34711	14.4914
12172	BWA	Africa	0.114286	A	19.6728	495.597	23.0189	13.7847	24.6799	12.8651	323.153	10.178	16.8985	296.282	107.209	210	5.34711	14.4914
12235	BWA	Africa	0.390476	T	19.6728	495.597	23.0189	13.7847	24.6799	12.8651	323.153	10.178	16.8985	296.282	107.209	210	5.34711	14.4914
12346	BWA	Africa	0	C	19.6728	495.597	23.0189	13.7847	24.6799	12.8651	323.153	10.178	16.8985	296.282	107.209	210	5.34711	14.4914
12358	BWA	Africa	0	A	19.6728	495.597	23.0189	13.7847	24.6799	12.8651	323.153	10.178	16.8985	296.282	107.209	210	5.34711	14.4914
12403	BWA	Africa	0	C	19.6728	495.597	23.0189	13.7847	24.6799	12.8651	323.153	10.178	16.8985	296.282	107.209	210	5.34711	14.4914
12406	BWA	Africa	0	G	19.6728	495.597	23.0189	13.7847	24.6799	12.8651	323.153	10.178	16.8985	296.282	107.209	210	5.34711	14.4914
12414	BWA	Africa	0.0047619	T	19.6728	495.597	23.0189	13.7847	24.6799	12.8651	323.153	10.178	16.8985	296.282	107.209	210	5.34711	14.4914
12618	BWA	Africa	0	G	19.6728	495.597	23.0189	13.7847	24.6799	12.8651	323.153	10.178	16.8985	296.282	107.209	210	5.34711	14.4914
12672	BWA	Africa	0	A	19.6728	495.597	23.0189	13.7847	24.6799	12.8651	323.153	10.178	16.8985	296.282	107.209	210	5.34711	14.4914
12720	BWA	Africa	0.895238	A	19.6728	495.597	23.0189	13.7847	24.6799	12.8651	323.153	10.178	16.8985	296.282	107.209	210	5.34711	14.4914
12771	BWA	Africa	0	G	19.6728	495.597	23.0189	13.7847	24.6799	12.8651	323.153	10.178	16.8985	296.282	107.209	210	5.34711	14.4914
1243	BWA	Africa	0.161905	T	19.6728	495.597	23.0189	13.7847	24.6799	12.8651	323.153	10.178	16.8985	296.282	107.209	210	5.34711	14.4914
12882	BWA	Africa	0	C	19.6728	495.597	23.0189	13.7847	24.6799	12.8651	323.153	10.178	16.8985	296.282	107.209	210	5.34711	14.4914
12940	BWA	Africa	0	G	19.6728	495.597	23.0189	13.7847	24.6799	12.8651	323.153	10.178	16.8985	296.282	107.209	210	5.34711	14.4914
13506	BWA	Africa	1	C	19.6728	495.597	23.0189	13.7847	24.6799	12.8651	323.153	10.178	16.8985	296.282	107.209	210	5.34711	14.4914
13734	BWA	Africa	0	T	19.6728	495.597	23.0189	13.7847	24.6799	12.8651	323.153	10.178	16.8985	296.282	107.209	210	5.34711	14.4914
13743	BWA	Africa	0.00952381	T	19.6728	495.597	23.0189	13.7847	24.6799	12.8651	323.153	10.178	16.8985	296.282	107.209	210	5.34711	14.4914
13759	BWA	Africa	0.685714	G	19.6728	495.597	23.0189	13.7847	24.6799	12.8651	323.153	10.178	16.8985	296.282	107.209	210	5.34711	14.4914
13886	BWA	Africa	0	T	19.6728	495.597	23.0189	13.7847	24.6799	12.8651	323.153	10.178	16.8985	296.282	107.209	210	5.34711	14.4914
14007	BWA	Africa	0.0190476	A	19.6728	495.597	23.0189	13.7847	24.6799	12.8651	323.153	10.178	16.8985	296.282	107.209	210	5.34711	14.4914
14025	BWA	Africa	0	T	19.6728	495.597	23.0189	13.7847	24.6799	12.8651	323.153	10.178	16.8985	296.282	107.209	210	5.34711	14.4914
14110	BWA	Africa	0	T	19.6728	495.597	23.0189	13.7847	24.6799	12.8651	323.153	10.178	16.8985	296.282	107.209	210	5.34711	14.4914
14152	BWA	Africa	0	A	19.6728	495.597	23.0189	13.7847	24.6799	12.8651	323.153	10.178	16.8985	296.282	107.209	210	5.34711	14.4914
14212	BWA	Africa	0.0047619	T	19.6728	495.597	23.0189	13.7847	24.6799	12.8651	323.153	10.178	16.8985	296.282	107.209	210	5.34711	14.4914
14233	BWA	Africa	0	A	19.6728	495.597	23.0189	13.7847	24.6799	12.8651	323.153	10.178	16.8985	296.282	107.209	210	5.34711	14.4914
14284	BWA	Africa	0	C	19.6728	495.597	23.0189	13.7847	24.6799	12.8651	323.153	10.178	16.8985	296.282	107.209	210	5.34711	14.4914
14305	BWA	Africa	0	G	19.6728	495.597	23.0189	13.7847	24.6799	12.8651	323.153	10.178	16.8985	296.282	107.209	210	5.34711	14.4914
14569	BWA	Africa	0.00952381	G	19.6728	495.597	23.0189	13.7847	24.6799	12.8651	323.153	10.178	16.8985	296.282	107.209	210	5.34711	14.4914
14587	BWA	Africa	0	A	19.6728	495.597	23.0189	13.7847	24.6799	12.8651	323.153	10.178	16.8985	296.282	107.209	210	5.34711	14.4914
14793	BWA	Africa	0	A	19.6728	495.597	23.0189	13.7847	24.6799	12.8651	323.153	10.178	16.8985	296.282	107.209	210	5.34711	14.4914
15110	BWA	Africa	0	G	19.6728	495.597	23.0189	13.7847	24.6799	12.8651	323.153	10.178	16.8985	296.282	107.209	210	5.34711	14.4914
15218	BWA	Africa	0	A	19.6728	495.597	23.0189	13.7847	24.6799	12.8651	323.153	10.178	16.8985	296.282	107.209	210	5.34711	14.4914
15301	BWA	Africa	0	G	19.6728	495.597	23.0189	13.7847	24.6799	12.8651	323.153	10.178	16.8985	296.282	107.209	210	5.34711	14.4914
15323	BWA	Africa	0	G	19.6728	495.597	23.0189	13.7847	24.6799	12.8651	323.153	10.178	16.8985	296.282	107.209	210	5.34711	14.4914
15326	BWA	Africa	1	A	19.6728	495.597	23.0189	13.7847	24.6799	12.8651	323.153	10.178	16.8985	296.282	107.209	210	5.34711	14.4914
150	BWA	Africa	0.0190476	C	19.6728	495.597	23.0189	13.7847	24.6799	12.8651	323.153	10.178	16.8985	296.282	107.209	210	5.34711	14.4914
15346	BWA	Africa	0.0333333	G	19.6728	495.597	23.0189	13.7847	24.6799	12.8651	323.153	10.178	16.8985	296.282	107.209	210	5.34711	14.4914
15431	BWA	Africa	0	G	19.6728	495.597	23.0189	13.7847	24.6799	12.8651	323.153	10.178	16.8985	296.282	107.209	210	5.34711	14.4914
15440	BWA	Africa	0	T	19.6728	495.597	23.0189	13.7847	24.6799	12.8651	323.153	10.178	16.8985	296.282	107.209	210	5.34711	14.4914
15454	BWA	Africa	0	T	19.6728	495.597	23.0189	13.7847	24.6799	12.8651	323.153	10.178	16.8985	296.282	107.209	210	5.34711	14.4914
15466	BWA	Africa	0.895238	G	19.6728	495.597	23.0189	13.7847	24.6799	12.8651	323.153	10.178	16.8985	296.282	107.209	210	5.34711	14.4914
15497	BWA	Africa	0	G	19.6728	495.597	23.0189	13.7847	24.6799	12.8651	323.153	10.178	16.8985	296.282	107.209	210	5.34711	14.4914
152	BWA	Africa	0.814286	T	19.6728	495.597	23.0189	13.7847	24.6799	12.8651	323.153	10.178	16.8985	296.282	107.209	210	5.34711	14.4914
15607	BWA	Africa	0	A	19.6728	495.597	23.0189	13.7847	24.6799	12.8651	323.153	10.178	16.8985	296.282	107.209	210	5.34711	14.4914
153	BWA	Africa	0.0285714	A	19.6728	495.597	23.0189	13.7847	24.6799	12.8651	323.153	10.178	16.8985	296.282	107.209	210	5.34711	14.4914
15670	BWA	Africa	0.0047619	T	19.6728	495.597	23.0189	13.7847	24.6799	12.8651	323.153	10.178	16.8985	296.282	107.209	210	5.34711	14.4914
15758	BWA	Africa	0.00952381	A	19.6728	495.597	23.0189	13.7847	24.6799	12.8651	323.153	10.178	16.8985	296.282	107.209	210	5.34711	14.4914
15784	BWA	Africa	0	T	19.6728	495.597	23.0189	13.7847	24.6799	12.8651	323.153	10.178	16.8985	296.282	107.209	210	5.34711	14.4914
15904	BWA	Africa	0	C	19.6728	495.597	23.0189	13.7847	24.6799	12.8651	323.153	10.178	16.8985	296.282	107.209	210	5.34711	14.4914
15924	BWA	Africa	0	A	19.6728	495.597	23.0189	13.7847	24.6799	12.8651	323.153	10.178	16.8985	296.282	107.209	210	5.34711	14.4914
15942	BWA	Africa	0.0142857	T	19.6728	495.597	23.0189	13.7847	24.6799	12.8651	323.153	10.178	16.8985	296.282	107.209	210	5.34711	14.4914
16086	BWA	Africa	0.00952381	T	19.6728	495.597	23.0189	13.7847	24.6799	12.8651	323.153	10.178	16.8985	296.282	107.209	210	5.34711	14.4914
16126	BWA	Africa	0.0714286	T	19.6728	495.597	23.0189	13.7847	24.6799	12.8651	323.153	10.178	16.8985	296.282	107.209	210	5.34711	14.4914
16136	BWA	Africa	0	T	19.6728	495.597	23.0189	13.7847	24.6799	12.8651	323.153	10.178	16.8985	296.282	107.209	210	5.34711	14.4914
16140	BWA	Africa	0	T	19.6728	495.597	23.0189	13.7847	24.6799	12.8651	323.153	10.178	16.8985	296.282	107.209	210	5.34711	14.4914
16145	BWA	Africa	0.0142857	G	19.6728	495.597	23.0189	13.7847	24.6799	12.8651	323.153	10.178	16.8985	296.282	107.209	210	5.34711	14.4914
16153	BWA	Africa	0.0619048	G	19.6728	495.597	23.0189	13.7847	24.6799	12.8651	323.153	10.178	16.8985	296.282	107.209	210	5.34711	14.4914
16167	BWA	Africa	0.242857	C	19.6728	495.597	23.0189	13.7847	24.6799	12.8651	323.153	10.178	16.8985	296.282	107.209	210	5.34711	14.4914
16185	BWA	Africa	0.00952381	C	19.6728	495.597	23.0189	13.7847	24.6799	12.8651	323.153	10.178	16.8985	296.282	107.209	210	5.34711	14.4914
16213	BWA	Africa	0	G	19.6728	495.597	23.0189	13.7847	24.6799	12.8651	323.153	10.178	16.8985	296.282	107.209	210	5.34711	14.4914
16223	BWA	Africa	0.952381	C	19.6728	495.597	23.0189	13.7847	24.6799	12.8651	323.153	10.178	16.8985	296.282	107.209	210	5.34711	14.4914
16271	BWA	Africa	0	T	19.6728	495.597	23.0189	13.7847	24.6799	12.8651	323.153	10.178	16.8985	296.282	107.209	210	5.34711	14.4914
16274	BWA	Africa	0.0333333	G	19.6728	495.597	23.0189	13.7847	24.6799	12.8651	323.153	10.178	16.8985	296.282	107.209	210	5.34711	14.4914
16278	BWA	Africa	0.119048	C	19.6728	495.597	23.0189	13.7847	24.6799	12.8651	323.153	10.178	16.8985	296.282	107.209	210	5.34711	14.4914
16295	BWA	Africa	0	C	19.6728	495.597	23.0189	13.7847	24.6799	12.8651	323.153	10.178	16.8985	296.282	107.209	210	5.34711	14.4914
16296	BWA	Africa	0	C	19.6728	495.597	23.0189	13.7847	24.6799	12.8651	323.153	10.178	16.8985	296.282	107.209	210	5.34711	14.4914
16297	BWA	Africa	0	T	19.6728	495.597	23.0189	13.7847	24.6799	12.8651	323.153	10.178	16.8985	296.282	107.209	210	5.34711	14.4914
16299	BWA	Africa	0	A	19.6728	495.597	23.0189	13.7847	24.6799	12.8651	323.153	10.178	16.8985	296.282	107.209	210	5.34711	14.4914
16319	BWA	Africa	0	G	19.6728	495.597	23.0189	13.7847	24.6799	12.8651	323.153	10.178	16.8985	296.282	107.209	210	5.34711	14.4914
16344	BWA	Africa	0	C	19.6728	495.597	23.0189	13.7847	24.6799	12.8651	323.153	10.178	16.8985	296.282	107.209	210	5.34711	14.4914
16356	BWA	Africa	0	T	19.6728	495.597	23.0189	13.7847	24.6799	12.8651	323.153	10.178	16.8985	296.282	107.209	210	5.34711	14.4914
16368	BWA	Africa	0	T	19.6728	495.597	23.0189	13.7847	24.6799	12.8651	323.153	10.178	16.8985	296.282	107.209	210	5.34711	14.4914
16391	BWA	Africa	0	G	19.6728	495.597	23.0189	13.7847	24.6799	12.8651	323.153	10.178	16.8985	296.282	107.209	210	5.34711	14.4914
16482	BWA	Africa	0.0047619	A	19.6728	495.597	23.0189	13.7847	24.6799	12.8651	323.153	10.178	16.8985	296.282	107.209	210	5.34711	14.4914
16519	BWA	Africa	0.933333	T	19.6728	495.597	23.0189	13.7847	24.6799	12.8651	323.153	10.178	16.8985	296.282	107.209	210	5.34711	14.4914
1700	BWA	Africa	0	T	19.6728	495.597	23.0189	13.7847	24.6799	12.8651	323.153	10.178	16.8985	296.282	107.209	210	5.34711	14.4914
1719	BWA	Africa	0	G	19.6728	495.597	23.0189	13.7847	24.6799	12.8651	323.153	10.178	16.8985	296.282	107.209	210	5.34711	14.4914
1811	BWA	Africa	0	A	19.6728	495.597	23.0189	13.7847	24.6799	12.8651	323.153	10.178	16.8985	296.282	107.209	210	5.34711	14.4914
182	BWA	Africa	0	C	19.6728	495.597	23.0189	13.7847	24.6799	12.8651	323.153	10.178	16.8985	296.282	107.209	210	5.34711	14.4914
189	BWA	Africa	0.119048	A	19.6728	495.597	23.0189	13.7847	24.6799	12.8651	323.153	10.178	16.8985	296.282	107.209	210	5.34711	14.4914
198	BWA	Africa	0.471429	C	19.6728	495.597	23.0189	13.7847	24.6799	12.8651	323.153	10.178	16.8985	296.282	107.209	210	5.34711	14.4914
199	BWA	Africa	0.0285714	T	19.6728	495.597	23.0189	13.7847	24.6799	12.8651	323.153	10.178	16.8985	296.282	107.209	210	5.34711	14.4914
200	BWA	Africa	0.047619	A	19.6728	495.597	23.0189	13.7847	24.6799	12.8651	323.153	10.178	16.8985	296.282	107.209	210	5.34711	14.4914
207	BWA	Africa	0.052381	G	19.6728	495.597	23.0189	13.7847	24.6799	12.8651	323.153	10.178	16.8985	296.282	107.209	210	5.34711	14.4914
2259	BWA	Africa	0	C	19.6728	495.597	23.0189	13.7847	24.6799	12.8651	323.153	10.178	16.8985	296.282	107.209	210	5.34711	14.4914
235	BWA	Africa	0	A	19.6728	495.597	23.0189	13.7847	24.6799	12.8651	323.153	10.178	16.8985	296.282	107.209	210	5.34711	14.4914
239	BWA	Africa	0	T	19.6728	495.597	23.0189	13.7847	24.6799	12.8651	323.153	10.178	16.8985	296.282	107.209	210	5.34711	14.4914
2416	BWA	Africa	0	T	19.6728	495.597	23.0189	13.7847	24.6799	12.8651	323.153	10.178	16.8985	296.282	107.209	210	5.34711	14.4914
248	BWA	Africa	0	A	19.6728	495.597	23.0189	13.7847	24.6799	12.8651	323.153	10.178	16.8985	296.282	107.209	210	5.34711	14.4914
250	BWA	Africa	0	T	19.6728	495.597	23.0189	13.7847	24.6799	12.8651	323.153	10.178	16.8985	296.282	107.209	210	5.34711	14.4914
2758	BWA	Africa	0.990476	G	19.6728	495.597	23.0189	13.7847	24.6799	12.8651	323.153	10.178	16.8985	296.282	107.209	210	5.34711	14.4914
279	BWA	Africa	0	T	19.6728	495.597	23.0189	13.7847	24.6799	12.8651	323.153	10.178	16.8985	296.282	107.209	210	5.34711	14.4914
3010	BWA	Africa	0	G	19.6728	495.597	23.0189	13.7847	24.6799	12.8651	323.153	10.178	16.8985	296.282	107.209	210	5.34711	14.4914
3027	BWA	Africa	0	T	19.6728	495.597	23.0189	13.7847	24.6799	12.8651	323.153	10.178	16.8985	296.282	107.209	210	5.34711	14.4914
310	BWA	Africa	0.192308	T	19.6728	495.597	23.0189	13.7847	24.6799	12.8651	323.153	10.178	16.8985	296.282	107.209	210	5.34711	14.4914
3316	BWA	Africa	0	G	19.6728	495.597	23.0189	13.7847	24.6799	12.8651	323.153	10.178	16.8985	296.282	107.209	210	5.34711	14.4914
3348	BWA	Africa	0	A	19.6728	495.597	23.0189	13.7847	24.6799	12.8651	323.153	10.178	16.8985	296.282	107.209	210	5.34711	14.4914
3394	BWA	Africa	0	T	19.6728	495.597	23.0189	13.7847	24.6799	12.8651	323.153	10.178	16.8985	296.282	107.209	210	5.34711	14.4914
3396	BWA	Africa	0	T	19.6728	495.597	23.0189	13.7847	24.6799	12.8651	323.153	10.178	16.8985	296.282	107.209	210	5.34711	14.4914
3447	BWA	Africa	0	A	19.6728	495.597	23.0189	13.7847	24.6799	12.8651	323.153	10.178	16.8985	296.282	107.209	210	5.34711	14.4914
3591	BWA	Africa	0.0142857	G	19.6728	495.597	23.0189	13.7847	24.6799	12.8651	323.153	10.178	16.8985	296.282	107.209	210	5.34711	14.4914
3618	BWA	Africa	0.238095	T	19.6728	495.597	23.0189	13.7847	24.6799	12.8651	323.153	10.178	16.8985	296.282	107.209	210	5.34711	14.4914
3693	BWA	Africa	0	G	19.6728	495.597	23.0189	13.7847	24.6799	12.8651	323.153	10.178	16.8985	296.282	107.209	210	5.34711	14.4914
3705	BWA	Africa	0	G	19.6728	495.597	23.0189	13.7847	24.6799	12.8651	323.153	10.178	16.8985	296.282	107.209	210	5.34711	14.4914
3741	BWA	Africa	0	C	19.6728	495.597	23.0189	13.7847	24.6799	12.8651	323.153	10.178	16.8985	296.282	107.209	210	5.34711	14.4914
3915	BWA	Africa	0	G	19.6728	495.597	23.0189	13.7847	24.6799	12.8651	323.153	10.178	16.8985	296.282	107.209	210	5.34711	14.4914
3918	BWA	Africa	0.0047619	G	19.6728	495.597	23.0189	13.7847	24.6799	12.8651	323.153	10.178	16.8985	296.282	107.209	210	5.34711	14.4914
3970	BWA	Africa	0	C	19.6728	495.597	23.0189	13.7847	24.6799	12.8651	323.153	10.178	16.8985	296.282	107.209	210	5.34711	14.4914
4025	BWA	Africa	0.209524	C	19.6728	495.597	23.0189	13.7847	24.6799	12.8651	323.153	10.178	16.8985	296.282	107.209	210	5.34711	14.4914
4048	BWA	Africa	0	G	19.6728	495.597	23.0189	13.7847	24.6799	12.8651	323.153	10.178	16.8985	296.282	107.209	210	5.34711	14.4914
4117	BWA	Africa	0	T	19.6728	495.597	23.0189	13.7847	24.6799	12.8651	323.153	10.178	16.8985	296.282	107.209	210	5.34711	14.4914
4164	BWA	Africa	0	A	19.6728	495.597	23.0189	13.7847	24.6799	12.8651	323.153	10.178	16.8985	296.282	107.209	210	5.34711	14.4914
4218	BWA	Africa	0	T	19.6728	495.597	23.0189	13.7847	24.6799	12.8651	323.153	10.178	16.8985	296.282	107.209	210	5.34711	14.4914
4248	BWA	Africa	0	T	19.6728	495.597	23.0189	13.7847	24.6799	12.8651	323.153	10.178	16.8985	296.282	107.209	210	5.34711	14.4914
4312	BWA	Africa	1	C	19.6728	495.597	23.0189	13.7847	24.6799	12.8651	323.153	10.178	16.8985	296.282	107.209	210	5.34711	14.4914
4491	BWA	Africa	0	G	19.6728	495.597	23.0189	13.7847	24.6799	12.8651	323.153	10.178	16.8985	296.282	107.209	210	5.34711	14.4914
4580	BWA	Africa	0	G	19.6728	495.597	23.0189	13.7847	24.6799	12.8651	323.153	10.178	16.8985	296.282	107.209	210	5.34711	14.4914
4646	BWA	Africa	0.0142857	T	19.6728	495.597	23.0189	13.7847	24.6799	12.8651	323.153	10.178	16.8985	296.282	107.209	210	5.34711	14.4914
456	BWA	Africa	0.390476	C	19.6728	495.597	23.0189	13.7847	24.6799	12.8651	323.153	10.178	16.8985	296.282	107.209	210	5.34711	14.4914
4917	BWA	Africa	0	A	19.6728	495.597	23.0189	13.7847	24.6799	12.8651	323.153	10.178	16.8985	296.282	107.209	210	5.34711	14.4914
5046	BWA	Africa	0	G	19.6728	495.597	23.0189	13.7847	24.6799	12.8651	323.153	10.178	16.8985	296.282	107.209	210	5.34711	14.4914
5108	BWA	Africa	0	T	19.6728	495.597	23.0189	13.7847	24.6799	12.8651	323.153	10.178	16.8985	296.282	107.209	210	5.34711	14.4914
5153	BWA	Africa	0.114286	A	19.6728	495.597	23.0189	13.7847	24.6799	12.8651	323.153	10.178	16.8985	296.282	107.209	210	5.34711	14.4914
499	BWA	Africa	0.0047619	G	19.6728	495.597	23.0189	13.7847	24.6799	12.8651	323.153	10.178	16.8985	296.282	107.209	210	5.34711	14.4914
508	BWA	Africa	0	A	19.6728	495.597	23.0189	13.7847	24.6799	12.8651	323.153	10.178	16.8985	296.282	107.209	210	5.34711	14.4914
5351	BWA	Africa	0	A	19.6728	495.597	23.0189	13.7847	24.6799	12.8651	323.153	10.178	16.8985	296.282	107.209	210	5.34711	14.4914
5360	BWA	Africa	0	C	19.6728	495.597	23.0189	13.7847	24.6799	12.8651	323.153	10.178	16.8985	296.282	107.209	210	5.34711	14.4914
5375	BWA	Africa	0	C	19.6728	495.597	23.0189	13.7847	24.6799	12.8651	323.153	10.178	16.8985	296.282	107.209	210	5.34711	14.4914
5460	BWA	Africa	0.209524	G	19.6728	495.597	23.0189	13.7847	24.6799	12.8651	323.153	10.178	16.8985	296.282	107.209	210	5.34711	14.4914
5585	BWA	Africa	0	G	19.6728	495.597	23.0189	13.7847	24.6799	12.8651	323.153	10.178	16.8985	296.282	107.209	210	5.34711	14.4914
5603	BWA	Africa	0	C	19.6728	495.597	23.0189	13.7847	24.6799	12.8651	323.153	10.178	16.8985	296.282	107.209	210	5.34711	14.4914
5913	BWA	Africa	0	G	19.6728	495.597	23.0189	13.7847	24.6799	12.8651	323.153	10.178	16.8985	296.282	107.209	210	5.34711	14.4914
5951	BWA	Africa	0	A	19.6728	495.597	23.0189	13.7847	24.6799	12.8651	323.153	10.178	16.8985	296.282	107.209	210	5.34711	14.4914
6023	BWA	Africa	0	G	19.6728	495.597	23.0189	13.7847	24.6799	12.8651	323.153	10.178	16.8985	296.282	107.209	210	5.34711	14.4914
6071	BWA	Africa	0	T	19.6728	495.597	23.0189	13.7847	24.6799	12.8651	323.153	10.178	16.8985	296.282	107.209	210	5.34711	14.4914
6077	BWA	Africa	0	C	19.6728	495.597	23.0189	13.7847	24.6799	12.8651	323.153	10.178	16.8985	296.282	107.209	210	5.34711	14.4914
6152	BWA	Africa	0.0047619	T	19.6728	495.597	23.0189	13.7847	24.6799	12.8651	323.153	10.178	16.8985	296.282	107.209	210	5.34711	14.4914
6257	BWA	Africa	0	G	19.6728	495.597	23.0189	13.7847	24.6799	12.8651	323.153	10.178	16.8985	296.282	107.209	210	5.34711	14.4914
6392	BWA	Africa	0	T	19.6728	495.597	23.0189	13.7847	24.6799	12.8651	323.153	10.178	16.8985	296.282	107.209	210	5.34711	14.4914
6455	BWA	Africa	0	C	19.6728	495.597	23.0189	13.7847	24.6799	12.8651	323.153	10.178	16.8985	296.282	107.209	210	5.34711	14.4914
6671	BWA	Africa	0	T	19.6728	495.597	23.0189	13.7847	24.6799	12.8651	323.153	10.178	16.8985	296.282	107.209	210	5.34711	14.4914
6680	BWA	Africa	0	T	19.6728	495.597	23.0189	13.7847	24.6799	12.8651	323.153	10.178	16.8985	296.282	107.209	210	5.34711	14.4914
6734	BWA	Africa	0	G	19.6728	495.597	23.0189	13.7847	24.6799	12.8651	323.153	10.178	16.8985	296.282	107.209	210	5.34711	14.4914
6752	BWA	Africa	0	A	19.6728	495.597	23.0189	13.7847	24.6799	12.8651	323.153	10.178	16.8985	296.282	107.209	210	5.34711	14.4914
6755	BWA	Africa	0	G	19.6728	495.597	23.0189	13.7847	24.6799	12.8651	323.153	10.178	16.8985	296.282	107.209	210	5.34711	14.4914
6776	BWA	Africa	0.0047619	T	19.6728	495.597	23.0189	13.7847	24.6799	12.8651	323.153	10.178	16.8985	296.282	107.209	210	5.34711	14.4914
6815	BWA	Africa	0.895238	T	19.6728	495.597	23.0189	13.7847	24.6799	12.8651	323.153	10.178	16.8985	296.282	107.209	210	5.34711	14.4914
7076	BWA	Africa	0	A	19.6728	495.597	23.0189	13.7847	24.6799	12.8651	323.153	10.178	16.8985	296.282	107.209	210	5.34711	14.4914
7146	BWA	Africa	0.995238	A	19.6728	495.597	23.0189	13.7847	24.6799	12.8651	323.153	10.178	16.8985	296.282	107.209	210	5.34711	14.4914
7337	BWA	Africa	0	G	19.6728	495.597	23.0189	13.7847	24.6799	12.8651	323.153	10.178	16.8985	296.282	107.209	210	5.34711	14.4914
7389	BWA	Africa	0.00952381	T	19.6728	495.597	23.0189	13.7847	24.6799	12.8651	323.153	10.178	16.8985	296.282	107.209	210	5.34711	14.4914
7424	BWA	Africa	0	A	19.6728	495.597	23.0189	13.7847	24.6799	12.8651	323.153	10.178	16.8985	296.282	107.209	210	5.34711	14.4914
7600	BWA	Africa	0	G	19.6728	495.597	23.0189	13.7847	24.6799	12.8651	323.153	10.178	16.8985	296.282	107.209	210	5.34711	14.4914
7684	BWA	Africa	0	T	19.6728	495.597	23.0189	13.7847	24.6799	12.8651	323.153	10.178	16.8985	296.282	107.209	210	5.34711	14.4914
7771	BWA	Africa	0	A	19.6728	495.597	23.0189	13.7847	24.6799	12.8651	323.153	10.178	16.8985	296.282	107.209	210	5.34711	14.4914
7805	BWA	Africa	0	G	19.6728	495.597	23.0189	13.7847	24.6799	12.8651	323.153	10.178	16.8985	296.282	107.209	210	5.34711	14.4914
7853	BWA	Africa	0	G	19.6728	495.597	23.0189	13.7847	24.6799	12.8651	323.153	10.178	16.8985	296.282	107.209	210	5.34711	14.4914
750	BWA	Africa	1	A	19.6728	495.597	23.0189	13.7847	24.6799	12.8651	323.153	10.178	16.8985	296.282	107.209	210	5.34711	14.4914
8020	BWA	Africa	0	G	19.6728	495.597	23.0189	13.7847	24.6799	12.8651	323.153	10.178	16.8985	296.282	107.209	210	5.34711	14.4914
8027	BWA	Africa	0.0428571	G	19.6728	495.597	23.0189	13.7847	24.6799	12.8651	323.153	10.178	16.8985	296.282	107.209	210	5.34711	14.4914
8206	BWA	Africa	0	G	19.6728	495.597	23.0189	13.7847	24.6799	12.8651	323.153	10.178	16.8985	296.282	107.209	210	5.34711	14.4914
8251	BWA	Africa	0.904762	G	19.6728	495.597	23.0189	13.7847	24.6799	12.8651	323.153	10.178	16.8985	296.282	107.209	210	5.34711	14.4914
8460	BWA	Africa	0	A	19.6728	495.597	23.0189	13.7847	24.6799	12.8651	323.153	10.178	16.8985	296.282	107.209	210	5.34711	14.4914
813	BWA	Africa	0	A	19.6728	495.597	23.0189	13.7847	24.6799	12.8651	323.153	10.178	16.8985	296.282	107.209	210	5.34711	14.4914
8572	BWA	Africa	0	G	19.6728	495.597	23.0189	13.7847	24.6799	12.8651	323.153	10.178	16.8985	296.282	107.209	210	5.34711	14.4914
8584	BWA	Africa	0	G	19.6728	495.597	23.0189	13.7847	24.6799	12.8651	323.153	10.178	16.8985	296.282	107.209	210	5.34711	14.4914
827	BWA	Africa	0	A	19.6728	495.597	23.0189	13.7847	24.6799	12.8651	323.153	10.178	16.8985	296.282	107.209	210	5.34711	14.4914
8655	BWA	Africa	1	C	19.6728	495.597	23.0189	13.7847	24.6799	12.8651	323.153	10.178	16.8985	296.282	107.209	210	5.34711	14.4914
8701	BWA	Africa	1	A	19.6728	495.597	23.0189	13.7847	24.6799	12.8651	323.153	10.178	16.8985	296.282	107.209	210	5.34711	14.4914
8790	BWA	Africa	0.0619048	G	19.6728	495.597	23.0189	13.7847	24.6799	12.8651	323.153	10.178	16.8985	296.282	107.209	210	5.34711	14.4914
8877	BWA	Africa	0	T	19.6728	495.597	23.0189	13.7847	24.6799	12.8651	323.153	10.178	16.8985	296.282	107.209	210	5.34711	14.4914
9042	BWA	Africa	1	C	19.6728	495.597	23.0189	13.7847	24.6799	12.8651	323.153	10.178	16.8985	296.282	107.209	210	5.34711	14.4914
9053	BWA	Africa	0	G	19.6728	495.597	23.0189	13.7847	24.6799	12.8651	323.153	10.178	16.8985	296.282	107.209	210	5.34711	14.4914
9254	BWA	Africa	0.0047619	A	19.6728	495.597	23.0189	13.7847	24.6799	12.8651	323.153	10.178	16.8985	296.282	107.209	210	5.34711	14.4914
9347	BWA	Africa	1	A	19.6728	495.597	23.0189	13.7847	24.6799	12.8651	323.153	10.178	16.8985	296.282	107.209	210	5.34711	14.4914
9380	BWA	Africa	0	G	19.6728	495.597	23.0189	13.7847	24.6799	12.8651	323.153	10.178	16.8985	296.282	107.209	210	5.34711	14.4914
9438	BWA	Africa	0.314286	G	19.6728	495.597	23.0189	13.7847	24.6799	12.8651	323.153	10.178	16.8985	296.282	107.209	210	5.34711	14.4914
9468	BWA	Africa	0	A	19.6728	495.597	23.0189	13.7847	24.6799	12.8651	323.153	10.178	16.8985	296.282	107.209	210	5.34711	14.4914
9656	BWA	Africa	0.0047619	T	19.6728	495.597	23.0189	13.7847	24.6799	12.8651	323.153	10.178	16.8985	296.282	107.209	210	5.34711	14.4914
9667	BWA	Africa	0	A	19.6728	495.597	23.0189	13.7847	24.6799	12.8651	323.153	10.178	16.8985	296.282	107.209	210	5.34711	14.4914
9932	BWA	Africa	0.0714286	G	19.6728	495.597	23.0189	13.7847	24.6799	12.8651	323.153	10.178	16.8985	296.282	107.209	210	5.34711	14.4914
9947	CAN	North America	0.0107527	G	-8.74991	1397	4.64507	-19.1364	8.64932	-25.1787	319.628	38.3847	59.7775	206.05	153.585	93	4.5326	9.64365
9950	CAN	North America	0.0645161	T	-8.74991	1397	4.64507	-19.1364	8.64932	-25.1787	319.628	38.3847	59.7775	206.05	153.585	93	4.5326	9.64365
10034	CAN	North America	0.0215054	T	-8.74991	1397	4.64507	-19.1364	8.64932	-25.1787	319.628	38.3847	59.7775	206.05	153.585	93	4.5326	9.64365
10084	CAN	North America	0.0215054	T	-8.74991	1397	4.64507	-19.1364	8.64932	-25.1787	319.628	38.3847	59.7775	206.05	153.585	93	4.5326	9.64365
980	CAN	North America	0	T	-8.74991	1397	4.64507	-19.1364	8.64932	-25.1787	319.628	38.3847	59.7775	206.05	153.585	93	4.5326	9.64365
10238	CAN	North America	0.0215054	T	-8.74991	1397	4.64507	-19.1364	8.64932	-25.1787	319.628	38.3847	59.7775	206.05	153.585	93	4.5326	9.64365
10321	CAN	North America	0	T	-8.74991	1397	4.64507	-19.1364	8.64932	-25.1787	319.628	38.3847	59.7775	206.05	153.585	93	4.5326	9.64365
1018	CAN	North America	0	G	-8.74991	1397	4.64507	-19.1364	8.64932	-25.1787	319.628	38.3847	59.7775	206.05	153.585	93	4.5326	9.64365
10609	CAN	North America	0	T	-8.74991	1397	4.64507	-19.1364	8.64932	-25.1787	319.628	38.3847	59.7775	206.05	153.585	93	4.5326	9.64365
10688	CAN	North America	0	G	-8.74991	1397	4.64507	-19.1364	8.64932	-25.1787	319.628	38.3847	59.7775	206.05	153.585	93	4.5326	9.64365
10873	CAN	North America	0.27957	T	-8.74991	1397	4.64507	-19.1364	8.64932	-25.1787	319.628	38.3847	59.7775	206.05	153.585	93	4.5326	9.64365
10915	CAN	North America	0.0107527	T	-8.74991	1397	4.64507	-19.1364	8.64932	-25.1787	319.628	38.3847	59.7775	206.05	153.585	93	4.5326	9.64365
11143	CAN	North America	0.0107527	C	-8.74991	1397	4.64507	-19.1364	8.64932	-25.1787	319.628	38.3847	59.7775	206.05	153.585	93	4.5326	9.64365
11176	CAN	North America	0.0215054	G	-8.74991	1397	4.64507	-19.1364	8.64932	-25.1787	319.628	38.3847	59.7775	206.05	153.585	93	4.5326	9.64365
1107	CAN	North America	0	T	-8.74991	1397	4.64507	-19.1364	8.64932	-25.1787	319.628	38.3847	59.7775	206.05	153.585	93	4.5326	9.64365
11467	CAN	North America	0.204301	A	-8.74991	1397	4.64507	-19.1364	8.64932	-25.1787	319.628	38.3847	59.7775	206.05	153.585	93	4.5326	9.64365
11485	CAN	North America	0	T	-8.74991	1397	4.64507	-19.1364	8.64932	-25.1787	319.628	38.3847	59.7775	206.05	153.585	93	4.5326	9.64365
11674	CAN	North America	0.0215054	C	-8.74991	1397	4.64507	-19.1364	8.64932	-25.1787	319.628	38.3847	59.7775	206.05	153.585	93	4.5326	9.64365
11944	CAN	North America	0	T	-8.74991	1397	4.64507	-19.1364	8.64932	-25.1787	319.628	38.3847	59.7775	206.05	153.585	93	4.5326	9.64365
11947	CAN	North America	0.0215054	A	-8.74991	1397	4.64507	-19.1364	8.64932	-25.1787	319.628	38.3847	59.7775	206.05	153.585	93	4.5326	9.64365
11969	CAN	North America	0.0860215	G	-8.74991	1397	4.64507	-19.1364	8.64932	-25.1787	319.628	38.3847	59.7775	206.05	153.585	93	4.5326	9.64365
12007	CAN	North America	0.107527	G	-8.74991	1397	4.64507	-19.1364	8.64932	-25.1787	319.628	38.3847	59.7775	206.05	153.585	93	4.5326	9.64365
12172	CAN	North America	0	A	-8.74991	1397	4.64507	-19.1364	8.64932	-25.1787	319.628	38.3847	59.7775	206.05	153.585	93	4.5326	9.64365
12235	CAN	North America	0	T	-8.74991	1397	4.64507	-19.1364	8.64932	-25.1787	319.628	38.3847	59.7775	206.05	153.585	93	4.5326	9.64365
12346	CAN	North America	0	C	-8.74991	1397	4.64507	-19.1364	8.64932	-25.1787	319.628	38.3847	59.7775	206.05	153.585	93	4.5326	9.64365
12358	CAN	North America	0	A	-8.74991	1397	4.64507	-19.1364	8.64932	-25.1787	319.628	38.3847	59.7775	206.05	153.585	93	4.5326	9.64365
12403	CAN	North America	0	C	-8.74991	1397	4.64507	-19.1364	8.64932	-25.1787	319.628	38.3847	59.7775	206.05	153.585	93	4.5326	9.64365
12406	CAN	North America	0	G	-8.74991	1397	4.64507	-19.1364	8.64932	-25.1787	319.628	38.3847	59.7775	206.05	153.585	93	4.5326	9.64365
12414	CAN	North America	0.0215054	T	-8.74991	1397	4.64507	-19.1364	8.64932	-25.1787	319.628	38.3847	59.7775	206.05	153.585	93	4.5326	9.64365
12618	CAN	North America	0	G	-8.74991	1397	4.64507	-19.1364	8.64932	-25.1787	319.628	38.3847	59.7775	206.05	153.585	93	4.5326	9.64365
12672	CAN	North America	0	A	-8.74991	1397	4.64507	-19.1364	8.64932	-25.1787	319.628	38.3847	59.7775	206.05	153.585	93	4.5326	9.64365
12720	CAN	North America	0	A	-8.74991	1397	4.64507	-19.1364	8.64932	-25.1787	319.628	38.3847	59.7775	206.05	153.585	93	4.5326	9.64365
12771	CAN	North America	0	G	-8.74991	1397	4.64507	-19.1364	8.64932	-25.1787	319.628	38.3847	59.7775	206.05	153.585	93	4.5326	9.64365
1243	CAN	North America	0.0967742	T	-8.74991	1397	4.64507	-19.1364	8.64932	-25.1787	319.628	38.3847	59.7775	206.05	153.585	93	4.5326	9.64365
12882	CAN	North America	0	C	-8.74991	1397	4.64507	-19.1364	8.64932	-25.1787	319.628	38.3847	59.7775	206.05	153.585	93	4.5326	9.64365
12940	CAN	North America	0.0215054	G	-8.74991	1397	4.64507	-19.1364	8.64932	-25.1787	319.628	38.3847	59.7775	206.05	153.585	93	4.5326	9.64365
13506	CAN	North America	0	C	-8.74991	1397	4.64507	-19.1364	8.64932	-25.1787	319.628	38.3847	59.7775	206.05	153.585	93	4.5326	9.64365
13734	CAN	North America	0	T	-8.74991	1397	4.64507	-19.1364	8.64932	-25.1787	319.628	38.3847	59.7775	206.05	153.585	93	4.5326	9.64365
13743	CAN	North America	0	T	-8.74991	1397	4.64507	-19.1364	8.64932	-25.1787	319.628	38.3847	59.7775	206.05	153.585	93	4.5326	9.64365
13759	CAN	North America	0.0107527	G	-8.74991	1397	4.64507	-19.1364	8.64932	-25.1787	319.628	38.3847	59.7775	206.05	153.585	93	4.5326	9.64365
13886	CAN	North America	0	T	-8.74991	1397	4.64507	-19.1364	8.64932	-25.1787	319.628	38.3847	59.7775	206.05	153.585	93	4.5326	9.64365
14007	CAN	North America	0	A	-8.74991	1397	4.64507	-19.1364	8.64932	-25.1787	319.628	38.3847	59.7775	206.05	153.585	93	4.5326	9.64365
14025	CAN	North America	0	T	-8.74991	1397	4.64507	-19.1364	8.64932	-25.1787	319.628	38.3847	59.7775	206.05	153.585	93	4.5326	9.64365
14110	CAN	North America	0	T	-8.74991	1397	4.64507	-19.1364	8.64932	-25.1787	319.628	38.3847	59.7775	206.05	153.585	93	4.5326	9.64365
14152	CAN	North America	0	A	-8.74991	1397	4.64507	-19.1364	8.64932	-25.1787	319.628	38.3847	59.7775	206.05	153.585	93	4.5326	9.64365
14212	CAN	North America	0	T	-8.74991	1397	4.64507	-19.1364	8.64932	-25.1787	319.628	38.3847	59.7775	206.05	153.585	93	4.5326	9.64365
14233	CAN	North America	0	A	-8.74991	1397	4.64507	-19.1364	8.64932	-25.1787	319.628	38.3847	59.7775	206.05	153.585	93	4.5326	9.64365
14284	CAN	North America	0	C	-8.74991	1397	4.64507	-19.1364	8.64932	-25.1787	319.628	38.3847	59.7775	206.05	153.585	93	4.5326	9.64365
14305	CAN	North America	0.0322581	G	-8.74991	1397	4.64507	-19.1364	8.64932	-25.1787	319.628	38.3847	59.7775	206.05	153.585	93	4.5326	9.64365
14569	CAN	North America	0	G	-8.74991	1397	4.64507	-19.1364	8.64932	-25.1787	319.628	38.3847	59.7775	206.05	153.585	93	4.5326	9.64365
14587	CAN	North America	0.0107527	A	-8.74991	1397	4.64507	-19.1364	8.64932	-25.1787	319.628	38.3847	59.7775	206.05	153.585	93	4.5326	9.64365
14793	CAN	North America	0.0322581	A	-8.74991	1397	4.64507	-19.1364	8.64932	-25.1787	319.628	38.3847	59.7775	206.05	153.585	93	4.5326	9.64365
15110	CAN	North America	0	G	-8.74991	1397	4.64507	-19.1364	8.64932	-25.1787	319.628	38.3847	59.7775	206.05	153.585	93	4.5326	9.64365
15218	CAN	North America	0.0322581	A	-8.74991	1397	4.64507	-19.1364	8.64932	-25.1787	319.628	38.3847	59.7775	206.05	153.585	93	4.5326	9.64365
15301	CAN	North America	0.268817	G	-8.74991	1397	4.64507	-19.1364	8.64932	-25.1787	319.628	38.3847	59.7775	206.05	153.585	93	4.5326	9.64365
15323	CAN	North America	0	G	-8.74991	1397	4.64507	-19.1364	8.64932	-25.1787	319.628	38.3847	59.7775	206.05	153.585	93	4.5326	9.64365
15326	CAN	North America	1	A	-8.74991	1397	4.64507	-19.1364	8.64932	-25.1787	319.628	38.3847	59.7775	206.05	153.585	93	4.5326	9.64365
150	CAN	North America	0.0645161	C	-8.74991	1397	4.64507	-19.1364	8.64932	-25.1787	319.628	38.3847	59.7775	206.05	153.585	93	4.5326	9.64365
15346	CAN	North America	0	G	-8.74991	1397	4.64507	-19.1364	8.64932	-25.1787	319.628	38.3847	59.7775	206.05	153.585	93	4.5326	9.64365
15431	CAN	North America	0	G	-8.74991	1397	4.64507	-19.1364	8.64932	-25.1787	319.628	38.3847	59.7775	206.05	153.585	93	4.5326	9.64365
15440	CAN	North America	0	T	-8.74991	1397	4.64507	-19.1364	8.64932	-25.1787	319.628	38.3847	59.7775	206.05	153.585	93	4.5326	9.64365
15454	CAN	North America	0	T	-8.74991	1397	4.64507	-19.1364	8.64932	-25.1787	319.628	38.3847	59.7775	206.05	153.585	93	4.5326	9.64365
15466	CAN	North America	0	G	-8.74991	1397	4.64507	-19.1364	8.64932	-25.1787	319.628	38.3847	59.7775	206.05	153.585	93	4.5326	9.64365
15497	CAN	North America	0	G	-8.74991	1397	4.64507	-19.1364	8.64932	-25.1787	319.628	38.3847	59.7775	206.05	153.585	93	4.5326	9.64365
152	CAN	North America	0.172043	T	-8.74991	1397	4.64507	-19.1364	8.64932	-25.1787	319.628	38.3847	59.7775	206.05	153.585	93	4.5326	9.64365
15607	CAN	North America	0	A	-8.74991	1397	4.64507	-19.1364	8.64932	-25.1787	319.628	38.3847	59.7775	206.05	153.585	93	4.5326	9.64365
153	CAN	North America	0.268817	A	-8.74991	1397	4.64507	-19.1364	8.64932	-25.1787	319.628	38.3847	59.7775	206.05	153.585	93	4.5326	9.64365
15670	CAN	North America	0.0215054	T	-8.74991	1397	4.64507	-19.1364	8.64932	-25.1787	319.628	38.3847	59.7775	206.05	153.585	93	4.5326	9.64365
15758	CAN	North America	0.0107527	A	-8.74991	1397	4.64507	-19.1364	8.64932	-25.1787	319.628	38.3847	59.7775	206.05	153.585	93	4.5326	9.64365
15784	CAN	North America	0.0107527	T	-8.74991	1397	4.64507	-19.1364	8.64932	-25.1787	319.628	38.3847	59.7775	206.05	153.585	93	4.5326	9.64365
15904	CAN	North America	0	C	-8.74991	1397	4.64507	-19.1364	8.64932	-25.1787	319.628	38.3847	59.7775	206.05	153.585	93	4.5326	9.64365
15924	CAN	North America	0.0537634	A	-8.74991	1397	4.64507	-19.1364	8.64932	-25.1787	319.628	38.3847	59.7775	206.05	153.585	93	4.5326	9.64365
15942	CAN	North America	0	T	-8.74991	1397	4.64507	-19.1364	8.64932	-25.1787	319.628	38.3847	59.7775	206.05	153.585	93	4.5326	9.64365
16086	CAN	North America	0.0322581	T	-8.74991	1397	4.64507	-19.1364	8.64932	-25.1787	319.628	38.3847	59.7775	206.05	153.585	93	4.5326	9.64365
16126	CAN	North America	0.0430108	T	-8.74991	1397	4.64507	-19.1364	8.64932	-25.1787	319.628	38.3847	59.7775	206.05	153.585	93	4.5326	9.64365
16136	CAN	North America	0	T	-8.74991	1397	4.64507	-19.1364	8.64932	-25.1787	319.628	38.3847	59.7775	206.05	153.585	93	4.5326	9.64365
16140	CAN	North America	0.0107527	T	-8.74991	1397	4.64507	-19.1364	8.64932	-25.1787	319.628	38.3847	59.7775	206.05	153.585	93	4.5326	9.64365
16145	CAN	North America	0.0215054	G	-8.74991	1397	4.64507	-19.1364	8.64932	-25.1787	319.628	38.3847	59.7775	206.05	153.585	93	4.5326	9.64365
16153	CAN	North America	0	G	-8.74991	1397	4.64507	-19.1364	8.64932	-25.1787	319.628	38.3847	59.7775	206.05	153.585	93	4.5326	9.64365
16167	CAN	North America	0	C	-8.74991	1397	4.64507	-19.1364	8.64932	-25.1787	319.628	38.3847	59.7775	206.05	153.585	93	4.5326	9.64365
16185	CAN	North America	0	C	-8.74991	1397	4.64507	-19.1364	8.64932	-25.1787	319.628	38.3847	59.7775	206.05	153.585	93	4.5326	9.64365
16213	CAN	North America	0.150538	G	-8.74991	1397	4.64507	-19.1364	8.64932	-25.1787	319.628	38.3847	59.7775	206.05	153.585	93	4.5326	9.64365
16223	CAN	North America	0.591398	C	-8.74991	1397	4.64507	-19.1364	8.64932	-25.1787	319.628	38.3847	59.7775	206.05	153.585	93	4.5326	9.64365
16271	CAN	North America	0	T	-8.74991	1397	4.64507	-19.1364	8.64932	-25.1787	319.628	38.3847	59.7775	206.05	153.585	93	4.5326	9.64365
16274	CAN	North America	0	G	-8.74991	1397	4.64507	-19.1364	8.64932	-25.1787	319.628	38.3847	59.7775	206.05	153.585	93	4.5326	9.64365
16278	CAN	North America	0.225806	C	-8.74991	1397	4.64507	-19.1364	8.64932	-25.1787	319.628	38.3847	59.7775	206.05	153.585	93	4.5326	9.64365
16295	CAN	North America	0	C	-8.74991	1397	4.64507	-19.1364	8.64932	-25.1787	319.628	38.3847	59.7775	206.05	153.585	93	4.5326	9.64365
16296	CAN	North America	0	C	-8.74991	1397	4.64507	-19.1364	8.64932	-25.1787	319.628	38.3847	59.7775	206.05	153.585	93	4.5326	9.64365
16297	CAN	North America	0	T	-8.74991	1397	4.64507	-19.1364	8.64932	-25.1787	319.628	38.3847	59.7775	206.05	153.585	93	4.5326	9.64365
16299	CAN	North America	0	A	-8.74991	1397	4.64507	-19.1364	8.64932	-25.1787	319.628	38.3847	59.7775	206.05	153.585	93	4.5326	9.64365
16319	CAN	North America	0.11828	G	-8.74991	1397	4.64507	-19.1364	8.64932	-25.1787	319.628	38.3847	59.7775	206.05	153.585	93	4.5326	9.64365
16344	CAN	North America	0	C	-8.74991	1397	4.64507	-19.1364	8.64932	-25.1787	319.628	38.3847	59.7775	206.05	153.585	93	4.5326	9.64365
16356	CAN	North America	0.0322581	T	-8.74991	1397	4.64507	-19.1364	8.64932	-25.1787	319.628	38.3847	59.7775	206.05	153.585	93	4.5326	9.64365
16368	CAN	North America	0	T	-8.74991	1397	4.64507	-19.1364	8.64932	-25.1787	319.628	38.3847	59.7775	206.05	153.585	93	4.5326	9.64365
16391	CAN	North America	0.0215054	G	-8.74991	1397	4.64507	-19.1364	8.64932	-25.1787	319.628	38.3847	59.7775	206.05	153.585	93	4.5326	9.64365
16482	CAN	North America	0	A	-8.74991	1397	4.64507	-19.1364	8.64932	-25.1787	319.628	38.3847	59.7775	206.05	153.585	93	4.5326	9.64365
16519	CAN	North America	0.666667	T	-8.74991	1397	4.64507	-19.1364	8.64932	-25.1787	319.628	38.3847	59.7775	206.05	153.585	93	4.5326	9.64365
1700	CAN	North America	0	T	-8.74991	1397	4.64507	-19.1364	8.64932	-25.1787	319.628	38.3847	59.7775	206.05	153.585	93	4.5326	9.64365
1719	CAN	North America	0.247312	G	-8.74991	1397	4.64507	-19.1364	8.64932	-25.1787	319.628	38.3847	59.7775	206.05	153.585	93	4.5326	9.64365
1811	CAN	North America	0.11828	A	-8.74991	1397	4.64507	-19.1364	8.64932	-25.1787	319.628	38.3847	59.7775	206.05	153.585	93	4.5326	9.64365
182	CAN	North America	0	C	-8.74991	1397	4.64507	-19.1364	8.64932	-25.1787	319.628	38.3847	59.7775	206.05	153.585	93	4.5326	9.64365
189	CAN	North America	0.0322581	A	-8.74991	1397	4.64507	-19.1364	8.64932	-25.1787	319.628	38.3847	59.7775	206.05	153.585	93	4.5326	9.64365
198	CAN	North America	0.0215054	C	-8.74991	1397	4.64507	-19.1364	8.64932	-25.1787	319.628	38.3847	59.7775	206.05	153.585	93	4.5326	9.64365
199	CAN	North America	0.0215054	T	-8.74991	1397	4.64507	-19.1364	8.64932	-25.1787	319.628	38.3847	59.7775	206.05	153.585	93	4.5326	9.64365
200	CAN	North America	0.139785	A	-8.74991	1397	4.64507	-19.1364	8.64932	-25.1787	319.628	38.3847	59.7775	206.05	153.585	93	4.5326	9.64365
207	CAN	North America	0.0322581	G	-8.74991	1397	4.64507	-19.1364	8.64932	-25.1787	319.628	38.3847	59.7775	206.05	153.585	93	4.5326	9.64365
2259	CAN	North America	0	C	-8.74991	1397	4.64507	-19.1364	8.64932	-25.1787	319.628	38.3847	59.7775	206.05	153.585	93	4.5326	9.64365
235	CAN	North America	0.107527	A	-8.74991	1397	4.64507	-19.1364	8.64932	-25.1787	319.628	38.3847	59.7775	206.05	153.585	93	4.5326	9.64365
239	CAN	North America	0	T	-8.74991	1397	4.64507	-19.1364	8.64932	-25.1787	319.628	38.3847	59.7775	206.05	153.585	93	4.5326	9.64365
2416	CAN	North America	0	T	-8.74991	1397	4.64507	-19.1364	8.64932	-25.1787	319.628	38.3847	59.7775	206.05	153.585	93	4.5326	9.64365
248	CAN	North America	0.0652174	A	-8.74991	1397	4.64507	-19.1364	8.64932	-25.1787	319.628	38.3847	59.7775	206.05	153.585	93	4.5326	9.64365
250	CAN	North America	0.0215054	T	-8.74991	1397	4.64507	-19.1364	8.64932	-25.1787	319.628	38.3847	59.7775	206.05	153.585	93	4.5326	9.64365
2758	CAN	North America	0	G	-8.74991	1397	4.64507	-19.1364	8.64932	-25.1787	319.628	38.3847	59.7775	206.05	153.585	93	4.5326	9.64365
279	CAN	North America	0	T	-8.74991	1397	4.64507	-19.1364	8.64932	-25.1787	319.628	38.3847	59.7775	206.05	153.585	93	4.5326	9.64365
3010	CAN	North America	0.107527	G	-8.74991	1397	4.64507	-19.1364	8.64932	-25.1787	319.628	38.3847	59.7775	206.05	153.585	93	4.5326	9.64365
3027	CAN	North America	0	T	-8.74991	1397	4.64507	-19.1364	8.64932	-25.1787	319.628	38.3847	59.7775	206.05	153.585	93	4.5326	9.64365
310	CAN	North America	0.44086	T	-8.74991	1397	4.64507	-19.1364	8.64932	-25.1787	319.628	38.3847	59.7775	206.05	153.585	93	4.5326	9.64365
3316	CAN	North America	0.0537634	G	-8.74991	1397	4.64507	-19.1364	8.64932	-25.1787	319.628	38.3847	59.7775	206.05	153.585	93	4.5326	9.64365
3348	CAN	North America	0.0322581	A	-8.74991	1397	4.64507	-19.1364	8.64932	-25.1787	319.628	38.3847	59.7775	206.05	153.585	93	4.5326	9.64365
3394	CAN	North America	0.0107527	T	-8.74991	1397	4.64507	-19.1364	8.64932	-25.1787	319.628	38.3847	59.7775	206.05	153.585	93	4.5326	9.64365
3396	CAN	North America	0	T	-8.74991	1397	4.64507	-19.1364	8.64932	-25.1787	319.628	38.3847	59.7775	206.05	153.585	93	4.5326	9.64365
3447	CAN	North America	0.0215054	A	-8.74991	1397	4.64507	-19.1364	8.64932	-25.1787	319.628	38.3847	59.7775	206.05	153.585	93	4.5326	9.64365
3591	CAN	North America	0	G	-8.74991	1397	4.64507	-19.1364	8.64932	-25.1787	319.628	38.3847	59.7775	206.05	153.585	93	4.5326	9.64365
3618	CAN	North America	0	T	-8.74991	1397	4.64507	-19.1364	8.64932	-25.1787	319.628	38.3847	59.7775	206.05	153.585	93	4.5326	9.64365
3693	CAN	North America	0	G	-8.74991	1397	4.64507	-19.1364	8.64932	-25.1787	319.628	38.3847	59.7775	206.05	153.585	93	4.5326	9.64365
3705	CAN	North America	0.0107527	G	-8.74991	1397	4.64507	-19.1364	8.64932	-25.1787	319.628	38.3847	59.7775	206.05	153.585	93	4.5326	9.64365
3741	CAN	North America	0	C	-8.74991	1397	4.64507	-19.1364	8.64932	-25.1787	319.628	38.3847	59.7775	206.05	153.585	93	4.5326	9.64365
3915	CAN	North America	0	G	-8.74991	1397	4.64507	-19.1364	8.64932	-25.1787	319.628	38.3847	59.7775	206.05	153.585	93	4.5326	9.64365
3918	CAN	North America	0	G	-8.74991	1397	4.64507	-19.1364	8.64932	-25.1787	319.628	38.3847	59.7775	206.05	153.585	93	4.5326	9.64365
3970	CAN	North America	0	C	-8.74991	1397	4.64507	-19.1364	8.64932	-25.1787	319.628	38.3847	59.7775	206.05	153.585	93	4.5326	9.64365
4025	CAN	North America	0	C	-8.74991	1397	4.64507	-19.1364	8.64932	-25.1787	319.628	38.3847	59.7775	206.05	153.585	93	4.5326	9.64365
4048	CAN	North America	0	G	-8.74991	1397	4.64507	-19.1364	8.64932	-25.1787	319.628	38.3847	59.7775	206.05	153.585	93	4.5326	9.64365
4117	CAN	North America	0	T	-8.74991	1397	4.64507	-19.1364	8.64932	-25.1787	319.628	38.3847	59.7775	206.05	153.585	93	4.5326	9.64365
4164	CAN	North America	0	A	-8.74991	1397	4.64507	-19.1364	8.64932	-25.1787	319.628	38.3847	59.7775	206.05	153.585	93	4.5326	9.64365
4218	CAN	North America	0	T	-8.74991	1397	4.64507	-19.1364	8.64932	-25.1787	319.628	38.3847	59.7775	206.05	153.585	93	4.5326	9.64365
4248	CAN	North America	0.107527	T	-8.74991	1397	4.64507	-19.1364	8.64932	-25.1787	319.628	38.3847	59.7775	206.05	153.585	93	4.5326	9.64365
4312	CAN	North America	0	C	-8.74991	1397	4.64507	-19.1364	8.64932	-25.1787	319.628	38.3847	59.7775	206.05	153.585	93	4.5326	9.64365
4491	CAN	North America	0	G	-8.74991	1397	4.64507	-19.1364	8.64932	-25.1787	319.628	38.3847	59.7775	206.05	153.585	93	4.5326	9.64365
4580	CAN	North America	0	G	-8.74991	1397	4.64507	-19.1364	8.64932	-25.1787	319.628	38.3847	59.7775	206.05	153.585	93	4.5326	9.64365
4646	CAN	North America	0.0215054	T	-8.74991	1397	4.64507	-19.1364	8.64932	-25.1787	319.628	38.3847	59.7775	206.05	153.585	93	4.5326	9.64365
456	CAN	North America	0	C	-8.74991	1397	4.64507	-19.1364	8.64932	-25.1787	319.628	38.3847	59.7775	206.05	153.585	93	4.5326	9.64365
4917	CAN	North America	0.0107527	A	-8.74991	1397	4.64507	-19.1364	8.64932	-25.1787	319.628	38.3847	59.7775	206.05	153.585	93	4.5326	9.64365
5046	CAN	North America	0.0215054	G	-8.74991	1397	4.64507	-19.1364	8.64932	-25.1787	319.628	38.3847	59.7775	206.05	153.585	93	4.5326	9.64365
5108	CAN	North America	0	T	-8.74991	1397	4.64507	-19.1364	8.64932	-25.1787	319.628	38.3847	59.7775	206.05	153.585	93	4.5326	9.64365
5153	CAN	North America	0	A	-8.74991	1397	4.64507	-19.1364	8.64932	-25.1787	319.628	38.3847	59.7775	206.05	153.585	93	4.5326	9.64365
499	CAN	North America	0.0860215	G	-8.74991	1397	4.64507	-19.1364	8.64932	-25.1787	319.628	38.3847	59.7775	206.05	153.585	93	4.5326	9.64365
508	CAN	North America	0	A	-8.74991	1397	4.64507	-19.1364	8.64932	-25.1787	319.628	38.3847	59.7775	206.05	153.585	93	4.5326	9.64365
5351	CAN	North America	0	A	-8.74991	1397	4.64507	-19.1364	8.64932	-25.1787	319.628	38.3847	59.7775	206.05	153.585	93	4.5326	9.64365
5360	CAN	North America	0	C	-8.74991	1397	4.64507	-19.1364	8.64932	-25.1787	319.628	38.3847	59.7775	206.05	153.585	93	4.5326	9.64365
5375	CAN	North America	0	C	-8.74991	1397	4.64507	-19.1364	8.64932	-25.1787	319.628	38.3847	59.7775	206.05	153.585	93	4.5326	9.64365
5460	CAN	North America	0.0322581	G	-8.74991	1397	4.64507	-19.1364	8.64932	-25.1787	319.628	38.3847	59.7775	206.05	153.585	93	4.5326	9.64365
5585	CAN	North America	0	G	-8.74991	1397	4.64507	-19.1364	8.64932	-25.1787	319.628	38.3847	59.7775	206.05	153.585	93	4.5326	9.64365
5603	CAN	North America	0	C	-8.74991	1397	4.64507	-19.1364	8.64932	-25.1787	319.628	38.3847	59.7775	206.05	153.585	93	4.5326	9.64365
5913	CAN	North America	0	G	-8.74991	1397	4.64507	-19.1364	8.64932	-25.1787	319.628	38.3847	59.7775	206.05	153.585	93	4.5326	9.64365
5951	CAN	North America	0	A	-8.74991	1397	4.64507	-19.1364	8.64932	-25.1787	319.628	38.3847	59.7775	206.05	153.585	93	4.5326	9.64365
6023	CAN	North America	0	G	-8.74991	1397	4.64507	-19.1364	8.64932	-25.1787	319.628	38.3847	59.7775	206.05	153.585	93	4.5326	9.64365
6071	CAN	North America	0	T	-8.74991	1397	4.64507	-19.1364	8.64932	-25.1787	319.628	38.3847	59.7775	206.05	153.585	93	4.5326	9.64365
6077	CAN	North America	0	C	-8.74991	1397	4.64507	-19.1364	8.64932	-25.1787	319.628	38.3847	59.7775	206.05	153.585	93	4.5326	9.64365
6152	CAN	North America	0	T	-8.74991	1397	4.64507	-19.1364	8.64932	-25.1787	319.628	38.3847	59.7775	206.05	153.585	93	4.5326	9.64365
6257	CAN	North America	0	G	-8.74991	1397	4.64507	-19.1364	8.64932	-25.1787	319.628	38.3847	59.7775	206.05	153.585	93	4.5326	9.64365
6392	CAN	North America	0.0107527	T	-8.74991	1397	4.64507	-19.1364	8.64932	-25.1787	319.628	38.3847	59.7775	206.05	153.585	93	4.5326	9.64365
6455	CAN	North America	0.0107527	C	-8.74991	1397	4.64507	-19.1364	8.64932	-25.1787	319.628	38.3847	59.7775	206.05	153.585	93	4.5326	9.64365
6671	CAN	North America	0.0107527	T	-8.74991	1397	4.64507	-19.1364	8.64932	-25.1787	319.628	38.3847	59.7775	206.05	153.585	93	4.5326	9.64365
6680	CAN	North America	0	T	-8.74991	1397	4.64507	-19.1364	8.64932	-25.1787	319.628	38.3847	59.7775	206.05	153.585	93	4.5326	9.64365
6734	CAN	North America	0.0107527	G	-8.74991	1397	4.64507	-19.1364	8.64932	-25.1787	319.628	38.3847	59.7775	206.05	153.585	93	4.5326	9.64365
6752	CAN	North America	0	A	-8.74991	1397	4.64507	-19.1364	8.64932	-25.1787	319.628	38.3847	59.7775	206.05	153.585	93	4.5326	9.64365
6755	CAN	North America	0	G	-8.74991	1397	4.64507	-19.1364	8.64932	-25.1787	319.628	38.3847	59.7775	206.05	153.585	93	4.5326	9.64365
6776	CAN	North America	0.0107527	T	-8.74991	1397	4.64507	-19.1364	8.64932	-25.1787	319.628	38.3847	59.7775	206.05	153.585	93	4.5326	9.64365
6815	CAN	North America	0	T	-8.74991	1397	4.64507	-19.1364	8.64932	-25.1787	319.628	38.3847	59.7775	206.05	153.585	93	4.5326	9.64365
7076	CAN	North America	0	A	-8.74991	1397	4.64507	-19.1364	8.64932	-25.1787	319.628	38.3847	59.7775	206.05	153.585	93	4.5326	9.64365
7146	CAN	North America	0	A	-8.74991	1397	4.64507	-19.1364	8.64932	-25.1787	319.628	38.3847	59.7775	206.05	153.585	93	4.5326	9.64365
7337	CAN	North America	0	G	-8.74991	1397	4.64507	-19.1364	8.64932	-25.1787	319.628	38.3847	59.7775	206.05	153.585	93	4.5326	9.64365
[truncated: 14,241 more rows]

## Sheet: Table S1A
rCRS_pos	allele	overdisp	covariate	null_label	AIC	LRT	Pr(Chi)	null_pvalue
89	T	4.99902	<none>	F	1177.59	NA	NA	0.00471725
89	T	4.99902	PC1	F	1265.71	90.1149	2.24728e-21	0.00471725
89	T	4.99902	PC2	F	1242.77	67.1744	2.48516e-16	0.00471725
89	T	4.99902	PC3	F	1176.56	0.967215	0.325376	0.00471725
89	T	4.99902	PC4	F	1176.31	0.721937	0.395509	0.00471725
89	T	4.99902	lat	F	1178.22	2.62883	0.104939	0.00471725
89	T	4.99902	precip_yr	F	1180.62	5.02614	0.0249675	0.00471725
93	A	0.831466	<none>	F	3360.83	NA	NA	0.0142568
93	A	0.831466	PC1	F	3456.64	97.8119	4.60068e-23	0.0142568
93	A	0.831466	PC2	F	3480.21	121.383	3.15078e-28	0.0142568
93	A	0.831466	PC3	F	3391.71	32.8797	9.80393e-09	0.0142568
93	A	0.831466	PC4	F	3360.7	1.87162	0.171289	0.0142568
93	A	0.831466	lat	F	3366.11	7.28287	0.00696151	0.0142568
93	A	0.831466	precip_yr	F	3358.83	0.0045756	0.94607	0.0142568
150	C	0.96677	<none>	F	10693.4	NA	NA	0.0023313
150	C	0.96677	PC1	F	10798	106.545	5.60181e-25	0.0023313
150	C	0.96677	PC2	F	11215.7	524.283	4.95086e-116	0.0023313
150	C	0.96677	PC3	F	11472.8	781.392	5.99469e-172	0.0023313
150	C	0.96677	PC4	F	10698.8	7.36679	0.00664394	0.0023313
150	C	0.96677	lat	F	10693.6	2.16434	0.141245	0.0023313
150	C	0.96677	precip_yr	F	10703.6	12.1242	0.000497705	0.0023313
152	T	0.996894	<none>	F	18233.1	NA	NA	8.83944e-05
152	T	0.996894	PC1	F	18458.7	227.617	1.97242e-51	8.83944e-05
152	T	0.996894	PC2	F	18251.9	20.8291	5.02155e-06	8.83944e-05
152	T	0.996894	PC3	F	18622.7	391.578	3.75322e-87	8.83944e-05
152	T	0.996894	PC4	F	18297.8	66.6961	3.16756e-16	8.83944e-05
152	T	0.996894	lat	F	18232.6	1.54539	0.213817	8.83944e-05
152	T	0.996894	precip_yr	F	18249.3	18.1974	1.99154e-05	8.83944e-05
153	A	1.2067	<none>	F	4816.01	NA	NA	0.842082
153	A	1.2067	PC1	F	4816.86	2.84943	0.0914066	0.842082
153	A	1.2067	PC2	F	4968.08	154.075	2.23038e-35	0.842082
153	A	1.2067	PC3	F	4822.65	8.64229	0.00328448	0.842082
153	A	1.2067	PC4	F	4837.98	23.9699	9.78552e-07	0.842082
153	A	1.2067	lat	F	4814.25	0.245655	0.620151	0.842082
153	A	1.2067	precip_yr	F	4814.08	0.0732227	0.786701	0.842082
182	C	4.29009	<none>	F	2085.62	NA	NA	0.488034
182	C	4.29009	PC1	F	2228.29	144.671	2.53503e-33	0.488034
182	C	4.29009	PC2	F	2163.69	80.0737	3.60698e-19	0.488034
182	C	4.29009	PC3	F	2097.49	13.8719	0.000195703	0.488034
182	C	4.29009	PC4	F	2098.04	14.4234	0.000145978	0.488034
182	C	4.29009	lat	F	2083.63	0.0080255	0.928617	0.488034
182	C	4.29009	precip_yr	F	2084.95	1.33361	0.248164	0.488034
189	A	0.936333	<none>	T	6551.66	NA	NA	7.31348e-08
189	A	0.936333	PC1	T	6718.56	168.902	1.28529e-38	7.31348e-08
189	A	0.936333	PC2	T	6573.31	23.6514	1.15463e-06	7.31348e-08
189	A	0.936333	PC3	T	6570.09	20.4308	6.18262e-06	7.31348e-08
189	A	0.936333	PC4	T	6580.4	30.7388	2.95199e-08	7.31348e-08
189	A	0.936333	lat	T	6549.7	0.0358484	0.849829	7.31348e-08
189	A	0.936333	precip_yr	T	6576.69	27.0251	2.00833e-07	7.31348e-08
198	C	1.03825	<none>	F	3376.81	NA	NA	0.0220801
198	C	1.03825	PC1	F	3506.04	131.234	2.20033e-30	0.0220801
198	C	1.03825	PC2	F	3410.16	35.3494	2.75548e-09	0.0220801
198	C	1.03825	PC3	F	3395.09	20.2865	6.66693e-06	0.0220801
198	C	1.03825	PC4	F	3383.14	8.32993	0.00389972	0.0220801
198	C	1.03825	lat	F	3378.26	3.44971	0.0632627	0.0220801
198	C	1.03825	precip_yr	F	3381.74	6.9354	0.00845061	0.0220801
199	T	1.17252	<none>	T	6278.63	NA	NA	5.14434e-13
199	T	1.17252	PC1	T	6722.43	445.796	5.93056e-99	5.14434e-13
199	T	1.17252	PC2	T	6289.82	13.191	0.000281303	5.14434e-13
199	T	1.17252	PC3	T	6304	27.3636	1.68577e-07	5.14434e-13
199	T	1.17252	PC4	T	6287.23	10.5995	0.00113116	5.14434e-13
199	T	1.17252	lat	T	6333.15	56.5142	5.57935e-14	5.14434e-13
199	T	1.17252	precip_yr	T	6290.02	13.3908	0.000252861	5.14434e-13
200	A	1.18805	<none>	T	3556.06	NA	NA	4.06052e-05
200	A	1.18805	PC1	T	3609.8	55.7414	8.26598e-14	4.06052e-05
200	A	1.18805	PC2	T	3661.39	107.336	3.7582e-25	4.06052e-05
200	A	1.18805	PC3	T	3557.37	3.30831	0.0689302	4.06052e-05
200	A	1.18805	PC4	T	3559.52	5.46233	0.0194307	4.06052e-05
200	A	1.18805	lat	T	3565.12	11.0609	0.000881654	4.06052e-05
200	A	1.18805	precip_yr	T	3571.73	17.6759	2.61931e-05	4.06052e-05
207	G	0.937043	<none>	F	7457.99	NA	NA	0.00275244
207	G	0.937043	PC1	F	7608.01	152.018	6.27901e-35	0.00275244
207	G	0.937043	PC2	F	7456.62	0.622115	0.430262	0.00275244
207	G	0.937043	PC3	F	7459.02	3.03079	0.0816984	0.00275244
207	G	0.937043	PC4	F	7483.03	27.0376	1.99536e-07	0.00275244
207	G	0.937043	lat	F	7464.58	8.58897	0.00338205	0.00275244
207	G	0.937043	precip_yr	F	7456.33	0.336959	0.56159	0.00275244
234	A	0.866998	<none>	F	1312.01	NA	NA	0.184324
234	A	0.866998	PC1	F	1310.27	0.25496	0.613604	0.184324
234	A	0.866998	PC2	F	1323.03	13.0194	0.000308288	0.184324
234	A	0.866998	PC3	F	1310.78	0.77262	0.379408	0.184324
234	A	0.866998	PC4	F	1320.62	10.6123	0.00112341	0.184324
234	A	0.866998	lat	F	1310.48	0.47076	0.492638	0.184324
234	A	0.866998	precip_yr	F	1311.54	1.53301	0.215661	0.184324
235	A	1.28957	<none>	F	3425	NA	NA	0.125143
235	A	1.28957	PC1	F	3426.3	3.30068	0.0692511	0.125143
235	A	1.28957	PC2	F	3596.68	173.683	1.16118e-39	0.125143
235	A	1.28957	PC3	F	3427.81	4.81458	0.0282199	0.125143
235	A	1.28957	PC4	F	3446.16	23.1618	1.48929e-06	0.125143
235	A	1.28957	lat	F	3423.04	0.0460691	0.83005	0.125143
235	A	1.28957	precip_yr	F	3426.65	3.65849	0.0557842	0.125143
239	T	0.943501	<none>	T	1638.57	NA	NA	2.8464e-06
239	T	0.943501	PC1	T	1638.09	1.5177	0.217968	2.8464e-06
239	T	0.943501	PC2	T	1636.66	0.0931399	0.760223	2.8464e-06
239	T	0.943501	PC3	T	1738.31	101.74	6.33089e-24	2.8464e-06
239	T	0.943501	PC4	T	1645.16	8.58804	0.00338377	2.8464e-06
239	T	0.943501	lat	T	1656.19	19.6198	9.44842e-06	2.8464e-06
239	T	0.943501	precip_yr	T	1636.58	0.00982091	0.921058	2.8464e-06
248	A	1.69979	<none>	F	6600.82	NA	NA	0.8698
248	A	1.69979	PC1	F	6609.9	11.0743	0.000875348	0.8698
248	A	1.69979	PC2	F	6811.94	213.112	2.87664e-48	0.8698
248	A	1.69979	PC3	F	6601.31	2.48893	0.11465	0.8698
248	A	1.69979	PC4	F	6611.99	13.169	0.000284613	0.8698
248	A	1.69979	lat	F	6598.89	0.0676515	0.794787	0.8698
248	A	1.69979	precip_yr	F	6598.84	0.0134346	0.907726	0.8698
250	T	1.41588	<none>	T	2262.84	NA	NA	4.53021e-15
250	T	1.41588	PC1	T	2395.6	134.763	3.71968e-31	4.53021e-15
250	T	1.41588	PC2	T	2271.93	11.088	0.000868862	4.53021e-15
250	T	1.41588	PC3	T	2267.9	7.06513	0.00785984	4.53021e-15
250	T	1.41588	PC4	T	2271.8	10.9627	0.000929658	4.53021e-15
250	T	1.41588	lat	T	2314.18	53.3383	2.80774e-13	4.53021e-15
250	T	1.41588	precip_yr	T	2261.6	0.761441	0.382878	4.53021e-15
279	T	1.17734	<none>	F	912.82	NA	NA	0.393141
279	T	1.17734	PC1	F	911.632	0.811726	0.36761	0.393141
279	T	1.17734	PC2	F	912.114	1.29446	0.255227	0.393141
279	T	1.17734	PC3	F	911.881	1.06132	0.302914	0.393141
279	T	1.17734	PC4	F	1075.38	164.556	1.14364e-37	0.393141
279	T	1.17734	lat	F	910.83	0.0105271	0.918279	0.393141
279	T	1.17734	precip_yr	F	912.051	1.23108	0.267198	0.393141
310	T	0.976998	<none>	F	21411.7	NA	NA	0.539782
310	T	0.976998	PC1	F	21430	20.2542	6.78034e-06	0.539782
310	T	0.976998	PC2	F	21413.6	3.84936	0.0497651	0.539782
310	T	0.976998	PC3	F	21413.4	3.66963	0.0554125	0.539782
310	T	0.976998	PC4	F	21420.6	10.8605	0.000982383	0.539782
310	T	0.976998	lat	F	21410.1	0.324435	0.568955	0.539782
310	T	0.976998	precip_yr	F	21410.1	0.391513	0.531505	0.539782
456	C	14.7568	<none>	F	3362.97	NA	NA	0.0066569
456	C	14.7568	PC1	F	3449.75	88.7793	4.41408e-21	0.0066569
456	C	14.7568	PC2	F	3389.4	28.4306	9.71193e-08	0.0066569
456	C	14.7568	PC3	F	3687.42	326.45	5.70146e-73	0.0066569
456	C	14.7568	PC4	F	3463.61	102.645	4.00877e-24	0.0066569
456	C	14.7568	lat	F	3368.56	7.58717	0.00587852	0.0066569
456	C	14.7568	precip_yr	F	3366.86	5.88964	0.0152302	0.0066569
499	G	108.481	<none>	F	3922.82	NA	NA	0.000159837
499	G	108.481	PC1	F	4244.9	324.083	1.86905e-72	0.000159837
499	G	108.481	PC2	F	3942.04	21.2218	4.09075e-06	0.000159837
499	G	108.481	PC3	F	4024.27	103.445	2.67712e-24	0.000159837
499	G	108.481	PC4	F	3927.4	6.58245	0.0102989	0.000159837
499	G	108.481	lat	F	3936.18	15.3619	8.87579e-05	0.000159837
499	G	108.481	precip_yr	F	3920.86	0.0428962	0.835921	0.000159837
508	A	0.942348	<none>	F	1258.29	NA	NA	0.241159
508	A	0.942348	PC1	F	1270.42	14.1255	0.000171008	0.241159
508	A	0.942348	PC2	F	1260.04	3.74549	0.0529502	0.241159
508	A	0.942348	PC3	F	1386.88	130.585	3.05175e-30	0.241159
508	A	0.942348	PC4	F	1258.82	2.52421	0.112111	0.241159
508	A	0.942348	lat	F	1256.32	0.0282352	0.866557	0.241159
508	A	0.942348	precip_yr	F	1258.7	2.40036	0.121308	0.241159
813	A	41.3981	<none>	T	561.484	NA	NA	1.10618e-05
813	A	41.3981	PC1	T	585.298	25.8141	3.75934e-07	1.10618e-05
813	A	41.3981	PC2	T	922.405	362.92	6.51197e-81	1.10618e-05
813	A	41.3981	PC3	T	560.238	0.753357	0.385416	1.10618e-05
813	A	41.3981	PC4	T	562.024	2.54008	0.110989	1.10618e-05
813	A	41.3981	lat	T	559.782	0.297937	0.585178	1.10618e-05
813	A	41.3981	precip_yr	T	578.023	18.5388	1.6648e-05	1.10618e-05
827	A	51.973	<none>	F	1953.12	NA	NA	4.88439e-05
827	A	51.973	PC1	F	2847.72	896.592	5.40282e-197	4.88439e-05
827	A	51.973	PC2	F	2263.11	311.986	8.06612e-70	4.88439e-05
827	A	51.973	PC3	F	2012.12	61	5.70747e-15	4.88439e-05
827	A	51.973	PC4	F	1952.86	1.73722	0.187491	4.88439e-05
827	A	51.973	lat	F	1964.56	13.4359	0.00024685	4.88439e-05
827	A	51.973	precip_yr	F	1951.12	0.000221867	0.988116	4.88439e-05
980	T	68.831	<none>	F	1360.93	NA	NA	0.025454
980	T	68.831	PC1	F	1359.82	0.893123	0.344632	0.025454
980	T	68.831	PC2	F	1360.05	1.12769	0.288269	0.025454
980	T	68.831	PC3	F	1405.59	46.66	8.44335e-12	0.025454
980	T	68.831	PC4	F	1467.47	108.543	2.04334e-25	0.025454
980	T	68.831	lat	F	1366.07	7.14195	0.00753013	0.025454
980	T	68.831	precip_yr	F	1359.13	0.208224	0.648163	0.025454
1018	G	29.9992	<none>	F	258.327	NA	NA	0.239897
1018	G	29.9992	PC1	F	2289.73	2033.41	0	0.239897
1018	G	29.9992	PC2	F	528.312	271.985	4.19167e-61	0.239897
1018	G	29.9992	PC3	F	256.467	0.139844	0.708436	0.239897
1018	G	29.9992	PC4	F	265.658	9.33131	0.00225271	0.239897
1018	G	29.9992	lat	F	257.148	0.821411	0.364768	0.239897
1018	G	29.9992	precip_yr	F	259.168	2.8407	0.091904	0.239897
1107	T	7.27351	<none>	F	903.362	NA	NA	0.0146989
1107	T	7.27351	PC1	F	1009.82	108.453	2.13873e-25	0.0146989
1107	T	7.27351	PC2	F	948.995	47.633	5.1397e-12	0.0146989
1107	T	7.27351	PC3	F	909.744	8.38107	0.0037915	0.0146989
1107	T	7.27351	PC4	F	903.318	1.95524	0.162023	0.0146989
1107	T	7.27351	lat	F	908.976	7.61331	0.00579391	0.0146989
1107	T	7.27351	precip_yr	F	906.358	4.9952	0.0254178	0.0146989
1243	T	0.91455	<none>	T	3120.08	NA	NA	1.45859e-09
1243	T	0.91455	PC1	T	3272.11	154.03	2.28073e-35	1.45859e-09
1243	T	0.91455	PC2	T	3118.98	0.898163	0.343275	1.45859e-09
1243	T	0.91455	PC3	T	3118.16	0.0799942	0.777305	1.45859e-09
1243	T	0.91455	PC4	T	3122.67	4.58539	0.0322456	1.45859e-09
1243	T	0.91455	lat	T	3136.51	18.427	1.76538e-05	1.45859e-09
1243	T	0.91455	precip_yr	T	3129.37	11.2896	0.000779439	1.45859e-09
1715	C	6.64876	<none>	F	308.083	NA	NA	0.0435195
1715	C	6.64876	PC1	F	447.261	141.178	1.47082e-32	0.0435195
1715	C	6.64876	PC2	F	708.456	402.373	1.67599e-89	0.0435195
1715	C	6.64876	PC3	F	343.884	37.8011	7.83372e-10	0.0435195
1715	C	6.64876	PC4	F	309.829	3.74657	0.0529159	0.0435195
1715	C	6.64876	lat	F	308.699	2.61622	0.105776	0.0435195
1715	C	6.64876	precip_yr	F	306.489	0.406003	0.524005	0.0435195
1719	G	1.08928	<none>	T	6937.93	NA	NA	1.4049e-06
1719	G	1.08928	PC1	T	7048.72	112.783	2.40752e-26	1.4049e-06
1719	G	1.08928	PC2	T	7143.14	207.207	5.58831e-47	1.4049e-06
1719	G	1.08928	PC3	T	6936.02	0.0853948	0.770116	1.4049e-06
1719	G	1.08928	PC4	T	6958.32	22.3829	2.23351e-06	1.4049e-06
1719	G	1.08928	lat	T	6956.18	20.2518	6.78913e-06	1.4049e-06
1719	G	1.08928	precip_yr	T	6936.37	0.440743	0.506764	1.4049e-06
1721	C	1.04073	<none>	F	766.815	NA	NA	0.294398
1721	C	1.04073	PC1	F	922.174	157.359	4.27262e-36	0.294398
1721	C	1.04073	PC2	F	793.149	28.3341	1.02082e-07	0.294398
1721	C	1.04073	PC3	F	835.892	71.0774	3.43491e-17	0.294398
1721	C	1.04073	PC4	F	768.271	3.45625	0.0630133	0.294398
1721	C	1.04073	lat	F	764.907	0.0916069	0.762144	0.294398
1721	C	1.04073	precip_yr	F	767.033	2.21842	0.136373	0.294398
1736	A	104.068	<none>	F	2939.52	NA	NA	0.370232
1736	A	104.068	PC1	F	2972.12	34.5961	4.05726e-09	0.370232
1736	A	104.068	PC2	F	3177.61	240.093	3.7537e-54	0.370232
1736	A	104.068	PC3	F	2942.74	5.22162	0.0223077	0.370232
1736	A	104.068	PC4	F	2952.41	14.8921	0.000113837	0.370232
1736	A	104.068	lat	F	2938.84	1.32094	0.250423	0.370232
1736	A	104.068	precip_yr	F	2939.35	1.82525	0.17669	0.370232
1811	A	1.50848	<none>	F	2935.01	NA	NA	0.00174746
1811	A	1.50848	PC1	F	2933.09	0.0830238	0.773241	0.00174746
1811	A	1.50848	PC2	F	2948.65	15.6391	7.66521e-05	0.00174746
1811	A	1.50848	PC3	F	4311.21	1378.2	1.14538e-301	0.00174746
1811	A	1.50848	PC4	F	2935.28	2.27277	0.131665	0.00174746
1811	A	1.50848	lat	F	2935.79	2.78307	0.0952653	0.00174746
1811	A	1.50848	precip_yr	F	2945.35	12.3396	0.000443443	0.00174746
1822	T	0.802257	<none>	F	907.129	NA	NA	0.00867223
1822	T	0.802257	PC1	F	906.963	1.83407	0.175647	0.00867223
1822	T	0.802257	PC2	F	972.756	67.6272	1.97524e-16	0.00867223
1822	T	0.802257	PC3	F	908.508	3.37908	0.0660289	0.00867223
1822	T	0.802257	PC4	F	905.38	0.250341	0.616835	0.00867223
1822	T	0.802257	lat	F	908.918	3.78843	0.051608	0.00867223
1822	T	0.802257	precip_yr	F	914.023	8.8937	0.00286157	0.00867223
2416	T	1.44455	<none>	F	2683.22	NA	NA	0.0856017
2416	T	1.44455	PC1	F	2859.88	178.664	9.48619e-41	0.0856017
2416	T	1.44455	PC2	F	3025.04	343.817	9.41196e-77	0.0856017
2416	T	1.44455	PC3	F	2681.22	0.0025526	0.959705	0.0856017
2416	T	1.44455	PC4	F	2681.22	0.00367599	0.951654	0.0856017
2416	T	1.44455	lat	F	2684.44	3.22148	0.0726781	0.0856017
2416	T	1.44455	precip_yr	F	2681.37	0.151487	0.697118	0.0856017
2758	G	17.1647	<none>	F	317.586	NA	NA	0.837625
2758	G	17.1647	PC1	F	421.9	106.314	6.2927e-25	0.837625
2758	G	17.1647	PC2	F	386.189	70.603	4.36844e-17	0.837625
2758	G	17.1647	PC3	F	316.692	1.10598	0.292957	0.837625
2758	G	17.1647	PC4	F	317.057	1.47049	0.225269	0.837625
2758	G	17.1647	lat	F	315.693	0.106607	0.744041	0.837625
2758	G	17.1647	precip_yr	F	315.923	0.336608	0.561794	0.837625
3010	G	6.43725	<none>	T	11177.2	NA	NA	9.6806e-09
3010	G	6.43725	PC1	T	11183.4	8.22296	0.00413636	9.6806e-09
3010	G	6.43725	PC2	T	11555	379.79	1.38261e-84	9.6806e-09
3010	G	6.43725	PC3	T	13418.6	2243.45	0	9.6806e-09
3010	G	6.43725	PC4	T	11636.4	461.256	2.56207e-102	9.6806e-09
3010	G	6.43725	lat	T	11186	10.8211	0.00100348	9.6806e-09
3010	G	6.43725	precip_yr	T	11189.1	13.9136	0.000191406	9.6806e-09
3027	T	1.70416	<none>	F	1056.19	NA	NA	0.00272537
3027	T	1.70416	PC1	F	1055.62	1.43138	0.231539	0.00272537
3027	T	1.70416	PC2	F	1062.17	7.97984	0.00473012	0.00272537
3027	T	1.70416	PC3	F	1054.71	0.512376	0.474112	0.00272537
3027	T	1.70416	PC4	F	1161.26	107.066	4.30674e-25	0.00272537
3027	T	1.70416	lat	F	1055.88	1.69207	0.193328	0.00272537
3027	T	1.70416	precip_yr	F	1061.68	7.48259	0.00622982	0.00272537
3316	G	0.827779	<none>	F	1743.25	NA	NA	0.837863
3316	G	0.827779	PC1	F	1789.24	47.9942	4.2749e-12	0.837863
3316	G	0.827779	PC2	F	1741.6	0.353179	0.552319	0.837863
3316	G	0.827779	PC3	F	1745.91	4.66197	0.0308378	0.837863
3316	G	0.827779	PC4	F	1742.73	1.48408	0.223138	0.837863
3316	G	0.827779	lat	F	1741.6	0.350131	0.554039	0.837863
3316	G	0.827779	precip_yr	F	1741.28	0.0332653	0.855278	0.837863
3348	A	0.991794	<none>	F	1372.63	NA	NA	0.0262329
3348	A	0.991794	PC1	F	1405.67	35.0361	3.23652e-09	0.0262329
3348	A	0.991794	PC2	F	1373.02	2.3915	0.121997	0.0262329
3348	A	0.991794	PC3	F	1518.39	147.763	5.34498e-34	0.0262329
3348	A	0.991794	PC4	F	1380.91	10.2851	0.0013411	0.0262329
3348	A	0.991794	lat	F	1370.81	0.182135	0.669545	0.0262329
3348	A	0.991794	precip_yr	F	1375.39	4.76051	0.0291199	0.0262329
3394	T	1.01424	<none>	F	1722.16	NA	NA	4.95202e-05
3394	T	1.01424	PC1	F	1720.24	0.080331	0.776849	4.95202e-05
3394	T	1.01424	PC2	F	1756.72	36.5639	1.47741e-09	4.95202e-05
3394	T	1.01424	PC3	F	1722.61	2.45163	0.117403	4.95202e-05
3394	T	1.01424	PC4	F	1777.68	57.5221	3.34197e-14	4.95202e-05
3394	T	1.01424	lat	F	1737	16.8423	4.06174e-05	4.95202e-05
3394	T	1.01424	precip_yr	F	1720.34	0.180078	0.671306	4.95202e-05
3396	T	1.10762	<none>	F	1313.37	NA	NA	0.000291095
3396	T	1.10762	PC1	F	1314.69	3.31943	0.0684654	0.000291095
3396	T	1.10762	PC2	F	1518.53	207.158	5.72602e-47	0.000291095
3396	T	1.10762	PC3	F	1319.83	8.46146	0.0036275	0.000291095
3396	T	1.10762	PC4	F	1311.98	0.610443	0.434621	0.000291095
3396	T	1.10762	lat	F	1325.58	14.2074	0.000163722	0.000291095
3396	T	1.10762	precip_yr	F	1320.17	8.79801	0.0030156	0.000291095
3447	A	2.28386	<none>	T	1014.52	NA	NA	8.38646e-11
3447	A	2.28386	PC1	T	1068.44	55.9116	7.58047e-14	8.38646e-11
3447	A	2.28386	PC2	T	1012.55	0.023663	0.877746	8.38646e-11
3447	A	2.28386	PC3	T	1014.72	2.2003	0.137984	8.38646e-11
3447	A	2.28386	PC4	T	1028.59	16.0657	6.11825e-05	8.38646e-11
3447	A	2.28386	lat	T	1054.21	41.6884	1.07044e-10	8.38646e-11
3447	A	2.28386	precip_yr	T	1012.52	0.000244538	0.987523	8.38646e-11
3591	G	1.43818	<none>	F	1823.92	NA	NA	0.0507816
3591	G	1.43818	PC1	F	1860.52	38.6009	5.19958e-10	0.0507816
3591	G	1.43818	PC2	F	1850.42	28.5038	9.35145e-08	0.0507816
3591	G	1.43818	PC3	F	1824.41	2.49534	0.114184	0.0507816
3591	G	1.43818	PC4	F	1848.7	26.7802	2.27967e-07	0.0507816
3591	G	1.43818	lat	F	1823.48	1.56127	0.211479	0.0507816
3591	G	1.43818	precip_yr	F	1823.84	1.91883	0.165985	0.0507816
3618	T	1.03672	<none>	F	527.347	NA	NA	0.000174517
3618	T	1.03672	PC1	F	562.186	36.8381	1.28355e-09	0.000174517
3618	T	1.03672	PC2	F	613.505	88.1573	6.04494e-21	0.000174517
3618	T	1.03672	PC3	F	525.393	0.0454681	0.831146	0.000174517
3618	T	1.03672	PC4	F	527.008	1.66028	0.197566	0.000174517
3618	T	1.03672	lat	F	536.637	11.2894	0.000779505	0.000174517
3618	T	1.03672	precip_yr	F	526.269	0.921314	0.33713	0.000174517
3693	G	1.93554	<none>	F	1325	NA	NA	0.399235
3693	G	1.93554	PC1	F	1528.74	205.744	1.16506e-46	0.399235
3693	G	1.93554	PC2	F	1341.33	18.3259	1.86159e-05	0.399235
3693	G	1.93554	PC3	F	1326	3.0037	0.0830746	0.399235
3693	G	1.93554	PC4	F	1323.06	0.0595486	0.807211	0.399235
3693	G	1.93554	lat	F	1323	1.96999e-05	0.996459	0.399235
3693	G	1.93554	precip_yr	F	1324.59	1.58778	0.207644	0.399235
3705	G	8.78027	<none>	F	1558.05	NA	NA	0.141873
3705	G	8.78027	PC1	F	1556.67	0.623517	0.429743	0.141873
3705	G	8.78027	PC2	F	1718.04	161.992	4.15314e-37	0.141873
3705	G	8.78027	PC3	F	1556.14	0.0936537	0.759583	0.141873
3705	G	8.78027	PC4	F	1559.28	3.23274	0.0721798	0.141873
3705	G	8.78027	lat	F	1559.02	2.97111	0.0847639	0.141873
3705	G	8.78027	precip_yr	F	1556.05	0.000907039	0.975974	0.141873
3741	C	1.46506	<none>	F	720.372	NA	NA	0.0635372
3741	C	1.46506	PC1	F	890.522	172.151	2.50878e-39	0.0635372
3741	C	1.46506	PC2	F	787.522	69.1504	9.12326e-17	0.0635372
3741	C	1.46506	PC3	F	718.374	0.00274987	0.958179	0.0635372
3741	C	1.46506	PC4	F	784.601	66.2292	4.01412e-16	0.0635372
3741	C	1.46506	lat	F	720.185	1.81334	0.178108	0.0635372
3741	C	1.46506	precip_yr	F	722.099	3.72755	0.0535218	0.0635372
3915	G	0.814916	<none>	F	2090.91	NA	NA	0.982145
3915	G	0.814916	PC1	F	2103.11	14.1935	0.000164941	0.982145
3915	G	0.814916	PC2	F	2090.89	1.97545	0.15987	0.982145
3915	G	0.814916	PC3	F	2173.68	84.7696	3.35241e-20	0.982145
3915	G	0.814916	PC4	F	2089.79	0.877656	0.348844	0.982145
3915	G	0.814916	lat	F	2088.94	0.0290356	0.864697	0.982145
3915	G	0.814916	precip_yr	F	2088.94	0.023582	0.877953	0.982145
3970	C	1.64742	<none>	F	1689.61	NA	NA	0.0757616
3970	C	1.64742	PC1	F	1689.15	1.53313	0.215644	0.0757616
3970	C	1.64742	PC2	F	1733.82	46.2118	1.06135e-11	0.0757616
3970	C	1.64742	PC3	F	1687.7	0.0840356	0.771901	0.0757616
3970	C	1.64742	PC4	F	1698.44	10.8233	0.00100231	0.0757616
3970	C	1.64742	lat	F	1691.53	3.91603	0.0478276	0.0757616
3970	C	1.64742	precip_yr	F	1692.14	4.52771	0.0333502	0.0757616
4025	C	7.48705	<none>	F	1709.78	NA	NA	0.368487
4025	C	7.48705	PC1	F	1862.63	154.854	1.50659e-35	0.368487
4025	C	7.48705	PC2	F	1709.08	1.29892	0.25441	0.368487
4025	C	7.48705	PC3	F	1761.08	53.2973	2.86701e-13	0.368487
4025	C	7.48705	PC4	F	1724.42	16.6407	4.51716e-05	0.368487
4025	C	7.48705	lat	F	1709.3	1.52004	0.217613	0.368487
4025	C	7.48705	precip_yr	F	1707.82	0.0423546	0.836945	0.368487
4048	G	1.01631	<none>	F	1556.61	NA	NA	0.31311
4048	G	1.01631	PC1	F	1565.07	10.4607	0.0012194	0.31311
4048	G	1.01631	PC2	F	1675.03	120.418	5.12374e-28	0.31311
4048	G	1.01631	PC3	F	1555.75	1.14025	0.285599	0.31311
4048	G	1.01631	PC4	F	1554.84	0.230508	0.631147	0.31311
4048	G	1.01631	lat	F	1556.92	2.31404	0.12821	0.31311
4048	G	1.01631	precip_yr	F	1554.8	0.189444	0.66338	0.31311
4117	T	3.66357	<none>	F	1149.48	NA	NA	0.00401067
4117	T	3.66357	PC1	F	1153.24	5.76484	0.01635	0.00401067
4117	T	3.66357	PC2	F	1157.24	9.76837	0.0017754	0.00401067
4117	T	3.66357	PC3	F	1149.27	1.79655	0.18013	0.00401067
4117	T	3.66357	PC4	F	1162.32	14.8446	0.000116744	0.00401067
4117	T	3.66357	lat	F	1149.9	2.42036	0.119767	0.00401067
4117	T	3.66357	precip_yr	F	1155.9	8.42594	0.00369905	0.00401067
4164	A	0.868198	<none>	F	1297.27	NA	NA	0.000908354
4164	A	0.868198	PC1	F	1315.73	20.455	6.10508e-06	0.000908354
4164	A	0.868198	PC2	F	1318.05	22.7708	1.82522e-06	0.000908354
4164	A	0.868198	PC3	F	1298.25	2.98041	0.0842778	0.000908354
4164	A	0.868198	PC4	F	1295.28	0.00148118	0.9693	0.000908354
4164	A	0.868198	lat	F	1309.06	13.782	0.000205288	0.000908354
4164	A	0.868198	precip_yr	F	1300.52	5.24233	0.0220437	0.000908354
4218	T	2.47913	<none>	F	677.269	NA	NA	0.0199146
4218	T	2.47913	PC1	F	685.032	9.7626	0.00178098	0.0199146
4218	T	2.47913	PC2	F	821.419	146.15	1.20393e-33	0.0199146
4218	T	2.47913	PC3	F	675.352	0.0825413	0.773883	0.0199146
4218	T	2.47913	PC4	F	676.911	1.64205	0.200044	0.0199146
4218	T	2.47913	lat	F	678.917	3.64755	0.0561517	0.0199146
4218	T	2.47913	precip_yr	F	682.799	7.53004	0.00606786	0.0199146
4248	T	1.73325	<none>	F	3912.59	NA	NA	0.0769104
4248	T	1.73325	PC1	F	3932.75	22.158	2.51107e-06	0.0769104
4248	T	1.73325	PC2	F	4059.08	148.49	3.70752e-34	0.0769104
4248	T	1.73325	PC3	F	3911.51	0.923033	0.33668	0.0769104
4248	T	1.73325	PC4	F	3917.44	6.84583	0.00888486	0.0769104
4248	T	1.73325	lat	F	3910.85	0.256935	0.612234	0.0769104
4248	T	1.73325	precip_yr	F	3915.2	4.60742	0.0318339	0.0769104
4312	C	48.5282	<none>	F	47.8614	NA	NA	0.770912
4312	C	48.5282	PC1	F	47.1579	1.29652	0.25485	0.770912
4312	C	48.5282	PC2	F	86.0388	40.1774	2.31913e-10	0.770912
4312	C	48.5282	PC3	F	46.4598	0.598432	0.439177	0.770912
4312	C	48.5282	PC4	F	46.2634	0.402045	0.526035	0.770912
4312	C	48.5282	lat	F	46.0981	0.23673	0.626578	0.770912
4312	C	48.5282	precip_yr	F	46.123	0.261592	0.609028	0.770912
4491	G	0.983673	<none>	F	1561.84	NA	NA	5.01007e-05
4491	G	0.983673	PC1	F	1580.85	21.009	4.5712e-06	5.01007e-05
4491	G	0.983673	PC2	F	1578.9	19.0547	1.27022e-05	5.01007e-05
4491	G	0.983673	PC3	F	1561.68	1.83285	0.175792	5.01007e-05
4491	G	0.983673	PC4	F	1563.28	3.43183	0.0639511	5.01007e-05
4491	G	0.983673	lat	F	1572.64	12.7922	0.000348062	5.01007e-05
4491	G	0.983673	precip_yr	F	1577.01	17.1629	3.43067e-05	5.01007e-05
4580	G	5.365	<none>	T	2641.84	NA	NA	6.08975e-07
4580	G	5.365	PC1	T	2649.24	9.40222	0.00216723	6.08975e-07
4580	G	5.365	PC2	T	2646.48	6.63657	0.00999062	6.08975e-07
4580	G	5.365	PC3	T	2789.79	149.953	1.77518e-34	6.08975e-07
4580	G	5.365	PC4	T	2656.37	16.5331	4.78072e-05	6.08975e-07
4580	G	5.365	lat	T	2653.34	13.4985	0.000238757	6.08975e-07
4580	G	5.365	precip_yr	T	2643.34	3.50211	0.0612906	6.08975e-07
4646	T	1.27248	<none>	F	2080.47	NA	NA	0.00302872
4646	T	1.27248	PC1	F	2088.69	10.2232	0.00138685	0.00302872
4646	T	1.27248	PC2	F	2117.77	39.2993	3.63564e-10	0.00302872
4646	T	1.27248	PC3	F	2398.91	320.438	1.16272e-71	0.00302872
4646	T	1.27248	PC4	F	2092.66	14.1887	0.000165358	0.00302872
4646	T	1.27248	lat	F	2086.16	7.68881	0.00555642	0.00302872
4646	T	1.27248	precip_yr	F	2078.61	0.140979	0.70731	0.00302872
4917	A	61.3774	<none>	F	681.301	NA	NA	0.0130626
4917	A	61.3774	PC1	F	683.64	4.33949	0.0372381	0.0130626
4917	A	61.3774	PC2	F	696.703	17.4026	3.02408e-05	0.0130626
4917	A	61.3774	PC3	F	682.401	3.09999	0.0782927	0.0130626
4917	A	61.3774	PC4	F	2610.04	1930.74	0	0.0130626
4917	A	61.3774	lat	F	685.878	6.57722	0.0103292	0.0130626
4917	A	61.3774	precip_yr	F	679.51	0.209122	0.647456	0.0130626
5046	G	1.13955	<none>	T	2895.51	NA	NA	8.79063e-10
5046	G	1.13955	PC1	T	3055.93	162.416	3.35556e-37	8.79063e-10
5046	G	1.13955	PC2	T	2894.8	1.28823	0.256374	8.79063e-10
5046	G	1.13955	PC3	T	2893.54	0.0303205	0.861765	8.79063e-10
5046	G	1.13955	PC4	T	2898.56	5.04759	0.0246602	8.79063e-10
5046	G	1.13955	lat	T	2922.44	28.9242	7.52678e-08	8.79063e-10
5046	G	1.13955	precip_yr	T	2895.52	2.012	0.156059	8.79063e-10
5108	T	0.941789	<none>	F	1795.98	NA	NA	0.0464034
5108	T	0.941789	PC1	F	1819.93	25.9464	3.51034e-07	0.0464034
5108	T	0.941789	PC2	F	1819.26	25.2727	4.97706e-07	0.0464034
5108	T	0.941789	PC3	F	1818.24	24.2602	8.41622e-07	0.0464034
5108	T	0.941789	PC4	F	1795.51	1.52931	0.216216	0.0464034
5108	T	0.941789	lat	F	1800.08	6.09832	0.0135311	0.0464034
5108	T	0.941789	precip_yr	F	1794.69	0.703641	0.401563	0.0464034
5153	A	3.38418	<none>	F	1195.63	NA	NA	0.361835
5153	A	3.38418	PC1	F	1305.42	111.793	3.96564e-26	0.361835
5153	A	3.38418	PC2	F	1193.73	0.108383	0.741992	0.361835
5153	A	3.38418	PC3	F	1221	27.3739	1.67681e-07	0.361835
5153	A	3.38418	PC4	F	1201.71	8.08477	0.00446388	0.361835
5153	A	3.38418	lat	F	1195.57	1.94492	0.163136	0.361835
5153	A	3.38418	precip_yr	F	1194.34	0.710506	0.399276	0.361835
5351	A	142.308	<none>	F	995.376	NA	NA	0.012698
5351	A	142.308	PC1	F	1008.17	14.795	0.000119853	0.012698
5351	A	142.308	PC2	F	1032.26	38.8859	4.49315e-10	0.012698
5351	A	142.308	PC3	F	1004.1	10.7199	0.00105992	0.012698
5351	A	142.308	PC4	F	1002.12	8.74512	0.00310432	0.012698
5351	A	142.308	lat	F	1000.32	6.94284	0.00841556	0.012698
5351	A	142.308	precip_yr	F	1000.04	6.66237	0.00984697	0.012698
5360	C	1.89536	<none>	F	781.415	NA	NA	0.237978
5360	C	1.89536	PC1	F	945.558	166.144	5.14643e-38	0.237978
5360	C	1.89536	PC2	F	893.406	113.992	1.30851e-26	0.237978
5360	C	1.89536	PC3	F	783.493	4.07885	0.0434232	0.237978
5360	C	1.89536	PC4	F	862.665	83.2508	7.22773e-20	0.237978
5360	C	1.89536	lat	F	782.195	2.78058	0.0954135	0.237978
5360	C	1.89536	precip_yr	F	779.417	0.00262492	0.959139	0.237978
5375	C	4.5546	<none>	F	737.46	NA	NA	0.699542
5375	C	4.5546	PC1	F	737.024	1.56445	0.211015	0.699542
5375	C	4.5546	PC2	F	755.153	19.6934	9.09138e-06	0.699542
5375	C	4.5546	PC3	F	743.382	7.92207	0.00488353	0.699542
5375	C	4.5546	PC4	F	741.558	6.09814	0.0135324	0.699542
5375	C	4.5546	lat	F	735.477	0.0167973	0.89688	0.699542
5375	C	4.5546	precip_yr	F	735.963	0.502909	0.478225	0.699542
5442	T	2.19644	<none>	F	1524.55	NA	NA	0.0397647
5442	T	2.19644	PC1	F	2520.06	997.509	6.2464e-219	0.0397647
5442	T	2.19644	PC2	F	1612.31	89.7567	2.69325e-21	0.0397647
5442	T	2.19644	PC3	F	1524.48	1.92969	0.164793	0.0397647
5442	T	2.19644	PC4	F	1563.92	41.3727	1.258e-10	0.0397647
5442	T	2.19644	lat	F	1524.52	1.97225	0.160209	0.0397647
5442	T	2.19644	precip_yr	F	1528.89	6.33841	0.011815	0.0397647
5460	G	1.82276	<none>	T	8437.46	NA	NA	4.73769e-10
5460	G	1.82276	PC1	T	9652.22	1216.76	1.38968e-266	4.73769e-10
5460	G	1.82276	PC2	T	8468.59	33.1317	8.61242e-09	4.73769e-10
5460	G	1.82276	PC3	T	8470.26	34.8003	3.65313e-09	4.73769e-10
5460	G	1.82276	PC4	T	8440.05	4.5934	0.0320953	4.73769e-10
5460	G	1.82276	lat	T	8475.34	39.8832	2.69609e-10	4.73769e-10
5460	G	1.82276	precip_yr	T	8458.83	23.3768	1.33176e-06	4.73769e-10
5585	G	0.876726	<none>	F	1413.43	NA	NA	0.0004152
5585	G	0.876726	PC1	F	1415.73	4.29613	0.0381992	0.0004152
5585	G	0.876726	PC2	F	1412.02	0.587023	0.443573	0.0004152
5585	G	0.876726	PC3	F	1419.29	7.85565	0.00506621	0.0004152
5585	G	0.876726	PC4	F	1414.21	2.7765	0.0956569	0.0004152
5585	G	0.876726	lat	F	1411.97	0.536625	0.463835	0.0004152
5585	G	0.876726	precip_yr	F	1420.7	9.27366	0.00232473	0.0004152
5603	C	31.6888	<none>	F	236.517	NA	NA	0.183444
5603	C	31.6888	PC1	F	787.071	552.554	3.50288e-122	0.183444
5603	C	31.6888	PC2	F	586.689	352.172	1.42622e-78	0.183444
5603	C	31.6888	PC3	F	390.267	155.75	9.60116e-36	0.183444
5603	C	31.6888	PC4	F	496.902	262.385	5.18469e-59	0.183444
5603	C	31.6888	lat	F	237.234	2.71662	0.0993083	0.183444
5603	C	31.6888	precip_yr	F	236.229	1.71163	0.190774	0.183444
5711	A	116.477	<none>	F	351.117	NA	NA	0.0430008
5711	A	116.477	PC1	F	448.938	99.8215	1.66773e-23	0.0430008
5711	A	116.477	PC2	F	354.795	5.67784	0.0171805	0.0430008
5711	A	116.477	PC3	F	464.989	115.872	5.0699e-27	0.0430008
5711	A	116.477	PC4	F	540.845	191.728	1.33425e-43	0.0430008
5711	A	116.477	lat	F	349.379	0.262453	0.60844	0.0430008
5711	A	116.477	precip_yr	F	355.387	6.26975	0.0122817	0.0430008
5913	G	2.04998	<none>	F	1056.33	NA	NA	0.0150297
5913	G	2.04998	PC1	F	1056.33	2.00362	0.156924	0.0150297
5913	G	2.04998	PC2	F	1054.52	0.198068	0.656285	0.0150297
5913	G	2.04998	PC3	F	1179.71	125.387	4.1871e-29	0.0150297
5913	G	2.04998	PC4	F	1054.96	0.633253	0.426164	0.0150297
5913	G	2.04998	lat	F	1056.62	2.29214	0.13003	0.0150297
5913	G	2.04998	precip_yr	F	1062.72	8.38918	0.00377461	0.0150297
5951	A	17.2434	<none>	F	1254.63	NA	NA	0.0533784
5951	A	17.2434	PC1	F	1289.12	36.4862	1.53751e-09	0.0533784
5951	A	17.2434	PC2	F	1271.44	18.8075	1.446e-05	0.0533784
5951	A	17.2434	PC3	F	1291.98	39.3442	3.55299e-10	0.0533784
5951	A	17.2434	PC4	F	1268.03	15.3951	8.72132e-05	0.0533784
5951	A	17.2434	lat	F	1257.45	4.81961	0.0281377	0.0533784
5951	A	17.2434	precip_yr	F	1252.77	0.137613	0.710666	0.0533784
6023	G	1.03038	<none>	F	1276.66	NA	NA	0.0484051
6023	G	1.03038	PC1	F	1292.21	17.5466	2.80347e-05	0.0484051
6023	G	1.03038	PC2	F	1274.83	0.169748	0.680336	0.0484051
6023	G	1.03038	PC3	F	1282.72	8.06456	0.00451394	0.0484051
6023	G	1.03038	PC4	F	1276.06	1.39964	0.236785	0.0484051
6023	G	1.03038	lat	F	1274.88	0.220986	0.63829	0.0484051
6023	G	1.03038	precip_yr	F	1279.81	5.14867	0.0232642	0.0484051
6071	T	65.0907	<none>	F	1214.2	NA	NA	0.262809
6071	T	65.0907	PC1	F	1248.59	36.3882	1.61675e-09	0.262809
6071	T	65.0907	PC2	F	1233.58	21.382	3.76296e-06	0.262809
6071	T	65.0907	PC3	F	1270.67	58.4654	2.06895e-14	0.262809
6071	T	65.0907	PC4	F	1224.54	12.339	0.000443583	0.262809
6071	T	65.0907	lat	F	1214.36	2.15337	0.142258	0.262809
6071	T	65.0907	precip_yr	F	1213.55	1.35	0.245279	0.262809
6077	C	1.06408	<none>	F	733.765	NA	NA	0.00182352
6077	C	1.06408	PC1	F	797.682	65.9168	4.7037e-16	0.00182352
6077	C	1.06408	PC2	F	757.128	25.3632	4.74886e-07	0.00182352
6077	C	1.06408	PC3	F	735.595	3.82952	0.0503573	0.00182352
6077	C	1.06408	PC4	F	806.387	74.6213	5.7024e-18	0.00182352
6077	C	1.06408	lat	F	733.816	2.05044	0.152162	0.00182352
6077	C	1.06408	precip_yr	F	742.23	10.4645	0.0012169	0.00182352
6152	T	0.930192	<none>	F	1171.88	NA	NA	0.00644338
6152	T	0.930192	PC1	F	1182.85	12.9685	0.000316777	0.00644338
6152	T	0.930192	PC2	F	1178.08	8.19985	0.00418938	0.00644338
6152	T	0.930192	PC3	F	1332.51	162.626	3.02015e-37	0.00644338
6152	T	0.930192	PC4	F	1170.03	0.145814	0.702569	0.00644338
6152	T	0.930192	lat	F	1169.94	0.0581502	0.809444	0.00644338
6152	T	0.930192	precip_yr	F	1177.79	7.90996	0.00491634	0.00644338
6257	G	2.30991	<none>	F	585.648	NA	NA	0.000197426
6257	G	2.30991	PC1	F	707.089	123.44	1.11691e-28	0.000197426
6257	G	2.30991	PC2	F	584.128	0.479999	0.488423	0.000197426
6257	G	2.30991	PC3	F	638.226	54.5774	1.49445e-13	0.000197426
6257	G	2.30991	PC4	F	597.48	13.8316	0.000199946	0.000197426
6257	G	2.30991	lat	F	590.163	6.5145	0.0106999	0.000197426
6257	G	2.30991	precip_yr	F	596.278	12.63	0.0003796	0.000197426
6392	T	1.2394	<none>	F	2094.12	NA	NA	0.00976864
6392	T	1.2394	PC1	F	2128.23	36.1117	1.86329e-09	0.00976864
6392	T	1.2394	PC2	F	2156.68	64.5629	9.34979e-16	0.00976864
6392	T	1.2394	PC3	F	2127.46	35.3368	2.77347e-09	0.00976864
6392	T	1.2394	PC4	F	2096.06	3.93342	0.0473357	0.00976864
6392	T	1.2394	lat	F	2099.22	7.10186	0.00770039	0.00976864
6392	T	1.2394	precip_yr	F	2099.11	6.9903	0.00819526	0.00976864
6455	C	2.71355	<none>	T	1980.25	NA	NA	3.57827e-08
6455	C	2.71355	PC1	T	2062.56	84.3134	4.22247e-20	3.57827e-08
6455	C	2.71355	PC2	T	1998.02	19.7696	8.73604e-06	3.57827e-08
6455	C	2.71355	PC3	T	2083.13	104.879	1.29804e-24	3.57827e-08
6455	C	2.71355	PC4	T	1978.3	0.0561906	0.812621	3.57827e-08
6455	C	2.71355	lat	T	2004.59	26.3378	2.86628e-07	3.57827e-08
6455	C	2.71355	precip_yr	T	2006.11	27.86	1.3042e-07	3.57827e-08
6587	C	1.30882	<none>	F	577.502	NA	NA	0.111283
6587	C	1.30882	PC1	F	595.366	19.8634	8.31784e-06	0.111283
6587	C	1.30882	PC2	F	797.206	221.703	3.84483e-50	0.111283
6587	C	1.30882	PC3	F	578.872	3.36914	0.0664282	0.111283
6587	C	1.30882	PC4	F	611.096	35.5939	2.43048e-09	0.111283
6587	C	1.30882	lat	F	579.415	3.91297	0.0479149	0.111283
6587	C	1.30882	precip_yr	F	578.69	3.18782	0.0741887	0.111283
6671	T	3.75611	<none>	T	1464.45	NA	NA	3.91522e-06
6671	T	3.75611	PC1	T	1467.38	4.93029	0.0263898	3.91522e-06
6671	T	3.75611	PC2	T	1666.39	203.941	2.8835e-46	3.91522e-06
6671	T	3.75611	PC3	T	1466.46	4.01345	0.0451386	3.91522e-06
6671	T	3.75611	PC4	T	1479.47	17.0186	3.70156e-05	3.91522e-06
6671	T	3.75611	lat	T	1463.13	0.676577	0.410768	3.91522e-06
6671	T	3.75611	precip_yr	T	1479.4	16.9511	3.83545e-05	3.91522e-06
6680	T	20.6919	<none>	F	1818.67	NA	NA	0.0143929
6680	T	20.6919	PC1	F	1839.97	23.2994	1.38641e-06	0.0143929
6680	T	20.6919	PC2	F	2441.01	624.338	8.51597e-138	0.0143929
6680	T	20.6919	PC3	F	1818.05	1.37981	0.240133	0.0143929
6680	T	20.6919	PC4	F	1818.92	2.25527	0.133161	0.0143929
6680	T	20.6919	lat	F	1817.02	0.353662	0.552047	0.0143929
6680	T	20.6919	precip_yr	F	1822.27	5.59993	0.0179612	0.0143929
6734	G	0.885692	<none>	T	1549.62	NA	NA	2.90123e-08
6734	G	0.885692	PC1	T	1578.05	30.4361	3.45047e-08	2.90123e-08
6734	G	0.885692	PC2	T	1548.67	1.04903	0.30573	2.90123e-08
6734	G	0.885692	PC3	T	1551.19	3.57161	0.0587751	2.90123e-08
6734	G	0.885692	PC4	T	1550.99	3.37128	0.0663423	2.90123e-08
6734	G	0.885692	lat	T	1577.79	30.1773	3.94305e-08	2.90123e-08
6734	G	0.885692	precip_yr	T	1548	0.387404	0.533667	2.90123e-08
6752	A	2.23768	<none>	F	849.684	NA	NA	0.00442702
6752	A	2.23768	PC1	F	864.751	17.0667	3.60905e-05	0.00442702
6752	A	2.23768	PC2	F	917.681	69.9968	5.94022e-17	0.00442702
6752	A	2.23768	PC3	F	850.09	2.40635	0.120844	0.00442702
6752	A	2.23768	PC4	F	849.856	2.17202	0.140541	0.00442702
6752	A	2.23768	lat	F	856.072	8.38777	0.00377753	0.00442702
6752	A	2.23768	precip_yr	F	848.195	0.511413	0.474528	0.00442702
6755	G	1.27607	<none>	F	1214.75	NA	NA	0.0290626
6755	G	1.27607	PC1	F	1267.61	54.8627	1.29252e-13	0.0290626
6755	G	1.27607	PC2	F	1217.35	4.60185	0.0319375	0.0290626
6755	G	1.27607	PC3	F	1213.11	0.359824	0.548604	0.0290626
6755	G	1.27607	PC4	F	1213.76	1.00732	0.315546	0.0290626
6755	G	1.27607	lat	F	1217.58	4.83195	0.027937	0.0290626
6755	G	1.27607	precip_yr	F	1212.93	0.178088	0.673022	0.0290626
6776	T	14.3863	<none>	F	1863.5	NA	NA	0.984859
6776	T	14.3863	PC1	F	1916.95	55.4541	9.56677e-14	0.984859
6776	T	14.3863	PC2	F	1944.93	83.436	6.58115e-20	0.984859
6776	T	14.3863	PC3	F	1880.18	18.6817	1.54458e-05	0.984859
6776	T	14.3863	PC4	F	1861.99	0.489463	0.484167	0.984859
6776	T	14.3863	lat	F	1861.5	0.00478224	0.944867	0.984859
6776	T	14.3863	precip_yr	F	1861.53	0.0292041	0.864309	0.984859
7055	A	0.868114	<none>	F	1878.17	NA	NA	0.242266
7055	A	0.868114	PC1	F	1926.62	50.4542	1.21976e-12	0.242266
7055	A	0.868114	PC2	F	1886.35	10.1788	0.00142062	0.242266
7055	A	0.868114	PC3	F	1958.82	82.653	9.7797e-20	0.242266
7055	A	0.868114	PC4	F	1876.83	0.662931	0.415527	0.242266
7055	A	0.868114	lat	F	1876.47	0.30236	0.582407	0.242266
7055	A	0.868114	precip_yr	F	1879	2.83499	0.0922314	0.242266
7076	A	0.876745	<none>	F	1124.39	NA	NA	0.207407
7076	A	0.876745	PC1	F	1135.53	13.1439	0.000288458	0.207407
7076	A	0.876745	PC2	F	1124.58	2.19428	0.138524	0.207407
7076	A	0.876745	PC3	F	1128.24	5.85764	0.0155096	0.207407
7076	A	0.876745	PC4	F	1165.38	42.991	5.49927e-11	0.207407
7076	A	0.876745	lat	F	1125.42	3.03436	0.0815188	0.207407
7076	A	0.876745	precip_yr	F	1122.52	0.129596	0.718851	0.207407
7337	G	0.813326	<none>	F	2339.62	NA	NA	0.524001
7337	G	0.813326	PC1	F	2348.79	11.1695	0.000831516	0.524001
7337	G	0.813326	PC2	F	2345.94	8.32267	0.00391534	0.524001
7337	G	0.813326	PC3	F	2343.05	5.43414	0.0197468	0.524001
7337	G	0.813326	PC4	F	2346.7	9.07934	0.00258514	0.524001
7337	G	0.813326	lat	F	2338.85	1.2339	0.266649	0.524001
7337	G	0.813326	precip_yr	F	2338.79	1.16984	0.279434	0.524001
7389	T	1.73207	<none>	F	1963.23	NA	NA	0.0402756
7389	T	1.73207	PC1	F	2023.07	61.8325	3.73954e-15	0.0402756
7389	T	1.73207	PC2	F	1968.72	7.48816	0.00621061	0.0402756
7389	T	1.73207	PC3	F	1984.78	23.5446	1.2205e-06	0.0402756
7389	T	1.73207	PC4	F	1965.81	4.57978	0.0323513	0.0402756
7389	T	1.73207	lat	F	1965.99	4.75401	0.02923	0.0402756
7389	T	1.73207	precip_yr	F	1964.99	3.7525	0.0527285	0.0402756
7424	A	0.920713	<none>	F	1214.25	NA	NA	0.00208646
7424	A	0.920713	PC1	F	1216.51	4.26549	0.0388941	0.00208646
7424	A	0.920713	PC2	F	1331.98	119.733	7.23677e-28	0.00208646
7424	A	0.920713	PC3	F	1212.94	0.697417	0.403653	0.00208646
7424	A	0.920713	PC4	F	1214.44	2.19766	0.13822	0.00208646
7424	A	0.920713	lat	F	1216.22	3.97018	0.0463129	0.00208646
7424	A	0.920713	precip_yr	F	1224.32	12.0744	0.00051118	0.00208646
7684	T	109.808	<none>	F	922.944	NA	NA	0.00190154
7684	T	109.808	PC1	F	942.588	21.6444	3.28165e-06	0.00190154
7684	T	109.808	PC2	F	936.941	15.9971	6.34381e-05	0.00190154
7684	T	109.808	PC3	F	927.614	6.66979	0.00980609	0.00190154
7684	T	109.808	PC4	F	933.496	12.5519	0.000395807	0.00190154
7684	T	109.808	lat	F	931.502	10.5583	0.00115669	0.00190154
7684	T	109.808	precip_yr	F	931.097	10.1532	0.00144054	0.00190154
7771	A	1.13013	<none>	F	1393.86	NA	NA	0.542941
7771	A	1.13013	PC1	F	1556.93	165.071	8.82725e-38	0.542941
[truncated: 810 more rows]

## Sheet: Table S1B
rCRS_pos	allele	overdisp	test_formulas.i.	null_label	npar	AIC	BIC	logLik	deviance	Chisq	Df	null_pvalue
[truncated: 416 more rows]
